# Supplementary material for: Rigbox: An Open-Source Toolbox for Probing Neurons and Behavior
Source: eNeuro. 2020 Jul 9;7(4):ENEURO.0406-19.2020. doi: 10.1523/ENEURO.0406-19.2020 (PMC7363478; doi:10.1523/ENEURO.0406-19.2020)
Supplement: Extended Data 1 — We recommend looking at and downloading the code directly from the github repository, at https://github.com/cortex-lab/Rigbox. Download Extended Data 1, ZIP file. [file enu-eN-OTM-0406-19-s02.zip]

Archive with 846 entries (732 files):
- Rigbox-master-2020-05-18/Rigbox-master/
- Rigbox-master-2020-05-18/Rigbox-master/.gitignore
- Rigbox-master-2020-05-18/Rigbox-master/.gitmodules
- Rigbox-master-2020-05-18/Rigbox-master/+dat/
- Rigbox-master-2020-05-18/Rigbox-master/+dat/addLogEntry.m
- Rigbox-master-2020-05-18/Rigbox-master/+dat/constructExpRef.m
- Rigbox-master-2020-05-18/Rigbox-master/+dat/delParamProfile.m
- Rigbox-master-2020-05-18/Rigbox-master/+dat/expExists.m
- Rigbox-master-2020-05-18/Rigbox-master/+dat/expFilePath.m
- Rigbox-master-2020-05-18/Rigbox-master/+dat/expLogRequest.m
- Rigbox-master-2020-05-18/Rigbox-master/+dat/expParams.m
- Rigbox-master-2020-05-18/Rigbox-master/+dat/expPath.m
- Rigbox-master-2020-05-18/Rigbox-master/+dat/expRefRegExp.m
- Rigbox-master-2020-05-18/Rigbox-master/+dat/listExps.m
- Rigbox-master-2020-05-18/Rigbox-master/+dat/listSubjects.m
- Rigbox-master-2020-05-18/Rigbox-master/+dat/loadBlock.m
- Rigbox-master-2020-05-18/Rigbox-master/+dat/loadParamProfiles.m
- Rigbox-master-2020-05-18/Rigbox-master/+dat/logEntries.m
- Rigbox-master-2020-05-18/Rigbox-master/+dat/logPath.m
- Rigbox-master-2020-05-18/Rigbox-master/+dat/newExp.m
- Rigbox-master-2020-05-18/Rigbox-master/+dat/parseExpRef.m
- Rigbox-master-2020-05-18/Rigbox-master/+dat/reposPath.m
- Rigbox-master-2020-05-18/Rigbox-master/+dat/saveParamProfile.m
- Rigbox-master-2020-05-18/Rigbox-master/+dat/subjectExists.m
- Rigbox-master-2020-05-18/Rigbox-master/+dat/updateLogEntry.m
- Rigbox-master-2020-05-18/Rigbox-master/+eui/
- Rigbox-master-2020-05-18/Rigbox-master/+eui/AlyxPanel.m
- Rigbox-master-2020-05-18/Rigbox-master/+eui/ChoiceExpPanel.m
- Rigbox-master-2020-05-18/Rigbox-master/+eui/ConditionPanel.m
- Rigbox-master-2020-05-18/Rigbox-master/+eui/Contents.m
- Rigbox-master-2020-05-18/Rigbox-master/+eui/ExpPanel.m
- Rigbox-master-2020-05-18/Rigbox-master/+eui/FieldPanel.m
- Rigbox-master-2020-05-18/Rigbox-master/+eui/Log.m
- Rigbox-master-2020-05-18/Rigbox-master/+eui/MappingExpPanel.m
- Rigbox-master-2020-05-18/Rigbox-master/+eui/MControl.m
- Rigbox-master-2020-05-18/Rigbox-master/+eui/ParamEditor.m
- Rigbox-master-2020-05-18/Rigbox-master/+eui/README.md
- Rigbox-master-2020-05-18/Rigbox-master/+eui/SignalsExpPanel.m
- Rigbox-master-2020-05-18/Rigbox-master/+eui/SignalsTest.m
- Rigbox-master-2020-05-18/Rigbox-master/+exp/
- Rigbox-master-2020-05-18/Rigbox-master/+exp/+test/
- Rigbox-master-2020-05-18/Rigbox-master/+exp/+test/Signals.m
- Rigbox-master-2020-05-18/Rigbox-master/+exp/Action.m
- Rigbox-master-2020-05-18/Rigbox-master/+exp/ConditionServer.m
- Rigbox-master-2020-05-18/Rigbox-master/+exp/configureSignalsExperiment.m
- Rigbox-master-2020-05-18/Rigbox-master/+exp/Contents.m
- Rigbox-master-2020-05-18/Rigbox-master/+exp/DeliverReward.m
- Rigbox-master-2020-05-18/Rigbox-master/+exp/EndPhase.m
- Rigbox-master-2020-05-18/Rigbox-master/+exp/EndTrial.m
- Rigbox-master-2020-05-18/Rigbox-master/+exp/EventHandler.m
- Rigbox-master-2020-05-18/Rigbox-master/+exp/EventInfo.m
- Rigbox-master-2020-05-18/Rigbox-master/+exp/Experiment.m
- Rigbox-master-2020-05-18/Rigbox-master/+exp/ExponentialInterval.m
- Rigbox-master-2020-05-18/Rigbox-master/+exp/FixedTime.m
- Rigbox-master-2020-05-18/Rigbox-master/+exp/inferParameters.m
- Rigbox-master-2020-05-18/Rigbox-master/+exp/LIARExperiment.m
- Rigbox-master-2020-05-18/Rigbox-master/+exp/LoadSound.m
- Rigbox-master-2020-05-18/Rigbox-master/+exp/Parameters.m
- Rigbox-master-2020-05-18/Rigbox-master/+exp/PlaySound.m
- Rigbox-master-2020-05-18/Rigbox-master/+exp/PresetConditionServer.m
- Rigbox-master-2020-05-18/Rigbox-master/+exp/promptForParams.m
- Rigbox-master-2020-05-18/Rigbox-master/+exp/README.md
- Rigbox-master-2020-05-18/Rigbox-master/+exp/RegisterNoGoResponse.m
- Rigbox-master-2020-05-18/Rigbox-master/+exp/RegisterThresholdResponse.m
- Rigbox-master-2020-05-18/Rigbox-master/+exp/ResponseEventInfo.m
- Rigbox-master-2020-05-18/Rigbox-master/+exp/SignalsExp.m
- Rigbox-master-2020-05-18/Rigbox-master/+exp/StartPhase.m
- Rigbox-master-2020-05-18/Rigbox-master/+exp/StartResponseFeedback.m
- Rigbox-master-2020-05-18/Rigbox-master/+exp/StartServices.m
- Rigbox-master-2020-05-18/Rigbox-master/+exp/StartTrial.m
- Rigbox-master-2020-05-18/Rigbox-master/+exp/StopServices.m
- Rigbox-master-2020-05-18/Rigbox-master/+exp/ThresholdEventInfo.m
- Rigbox-master-2020-05-18/Rigbox-master/+exp/TimeSampler.m
- Rigbox-master-2020-05-18/Rigbox-master/+exp/trialConditions.m
- Rigbox-master-2020-05-18/Rigbox-master/+exp/TrialEventInfo.m
- Rigbox-master-2020-05-18/Rigbox-master/+exp/TriggerLaser.m
- Rigbox-master-2020-05-18/Rigbox-master/+exp/UniformInterval.m
- Rigbox-master-2020-05-18/Rigbox-master/+hw/
- Rigbox-master-2020-05-18/Rigbox-master/+hw/+ptb/
- Rigbox-master-2020-05-18/Rigbox-master/+hw/+ptb/Clock.m
- Rigbox-master-2020-05-18/Rigbox-master/+hw/+ptb/Window.m
- Rigbox-master-2020-05-18/Rigbox-master/+hw/BasicScreenViewingModel.m
- Rigbox-master-2020-05-18/Rigbox-master/+hw/calibrate.m
- Rigbox-master-2020-05-18/Rigbox-master/+hw/Clock.m
- Rigbox-master-2020-05-18/Rigbox-master/+hw/ControlSignalGenerator.m
- Rigbox-master-2020-05-18/Rigbox-master/+hw/CursorPosition.m
- Rigbox-master-2020-05-18/Rigbox-master/+hw/DaqController.m
- Rigbox-master-2020-05-18/Rigbox-master/+hw/DaqEdgeCounter.m
- Rigbox-master-2020-05-18/Rigbox-master/+hw/DaqRotaryEncoder.m
- Rigbox-master-2020-05-18/Rigbox-master/+hw/DaqSingleScan.m
- Rigbox-master-2020-05-18/Rigbox-master/+hw/DataLogging.m
- Rigbox-master-2020-05-18/Rigbox-master/+hw/debugWindow.m
- Rigbox-master-2020-05-18/Rigbox-master/+hw/devices.m
- Rigbox-master-2020-05-18/Rigbox-master/+hw/DigitalOnOff.m
- Rigbox-master-2020-05-18/Rigbox-master/+hw/PositionSensor.m
- Rigbox-master-2020-05-18/Rigbox-master/+hw/PseudoCircularScreenViewingModel.m
- Rigbox-master-2020-05-18/Rigbox-master/+hw/PulseSwitcher.m
- Rigbox-master-2020-05-18/Rigbox-master/+hw/RewardValveControl.m
- Rigbox-master-2020-05-18/Rigbox-master/+hw/SinePulseGenerator.m
- Rigbox-master-2020-05-18/Rigbox-master/+hw/SineWaveGenerator.m
- Rigbox-master-2020-05-18/Rigbox-master/+hw/Timeline.m
- Rigbox-master-2020-05-18/Rigbox-master/+hw/TimelineClock.m
- Rigbox-master-2020-05-18/Rigbox-master/+hw/TLOutput.m
- Rigbox-master-2020-05-18/Rigbox-master/+hw/TLOutputAcqLive.m
- Rigbox-master-2020-05-18/Rigbox-master/+hw/TLOutputChrono.m
- Rigbox-master-2020-05-18/Rigbox-master/+hw/TLOutputClock.m
- Rigbox-master-2020-05-18/Rigbox-master/+hw/valveDeliveryCalibration.m
- Rigbox-master-2020-05-18/Rigbox-master/+hw/ViewingModel.m
- Rigbox-master-2020-05-18/Rigbox-master/+hw/WeighingScale.m
- Rigbox-master-2020-05-18/Rigbox-master/+hw/Window.m
- Rigbox-master-2020-05-18/Rigbox-master/+psy/
- Rigbox-master-2020-05-18/Rigbox-master/+psy/erf_psycho.m
- Rigbox-master-2020-05-18/Rigbox-master/+psy/erf_psycho_2gammas.m
- Rigbox-master-2020-05-18/Rigbox-master/+psy/eventTimes.m
- Rigbox-master-2020-05-18/Rigbox-master/+psy/fit.m
- Rigbox-master-2020-05-18/Rigbox-master/+psy/lapseNormalLikelihood.m
- Rigbox-master-2020-05-18/Rigbox-master/+psy/mle_fit_psycho.m
- Rigbox-master-2020-05-18/Rigbox-master/+psy/neg_likelihood.m
- Rigbox-master-2020-05-18/Rigbox-master/+psy/responseByCondition.m
- Rigbox-master-2020-05-18/Rigbox-master/+psy/stripIncompleteTrials.m
- Rigbox-master-2020-05-18/Rigbox-master/+psy/visualContrasts.m
- Rigbox-master-2020-05-18/Rigbox-master/+psy/weibull.m
- Rigbox-master-2020-05-18/Rigbox-master/+psy/weibull50.m
- Rigbox-master-2020-05-18/Rigbox-master/+srv/
- Rigbox-master-2020-05-18/Rigbox-master/+srv/basicServices.m
- Rigbox-master-2020-05-18/Rigbox-master/+srv/BasicUDPService.m
- Rigbox-master-2020-05-18/Rigbox-master/+srv/ExpEvent.m
- Rigbox-master-2020-05-18/Rigbox-master/+srv/expServer.m
- Rigbox-master-2020-05-18/Rigbox-master/+srv/findService.m
- Rigbox-master-2020-05-18/Rigbox-master/+srv/loadService.m
- Rigbox-master-2020-05-18/Rigbox-master/+srv/prepareExp.m
- Rigbox-master-2020-05-18/Rigbox-master/+srv/PrimitiveUDPService.m
- Rigbox-master-2020-05-18/Rigbox-master/+srv/RemoteRig.m
- Rigbox-master-2020-05-18/Rigbox-master/+srv/RemoteTLService.m
- Rigbox-master-2020-05-18/Rigbox-master/+srv/Service.m
- Rigbox-master-2020-05-18/Rigbox-master/+srv/StimulusControl.m
- Rigbox-master-2020-05-18/Rigbox-master/+srv/stimulusControllers.m
- Rigbox-master-2020-05-18/Rigbox-master/addRigboxPaths.m
- Rigbox-master-2020-05-18/Rigbox-master/alyx-matlab/
- Rigbox-master-2020-05-18/Rigbox-master/cb-tools/
- Rigbox-master-2020-05-18/Rigbox-master/cb-tools/burgbox/
- Rigbox-master-2020-05-18/Rigbox-master/cb-tools/burgbox/+aud/
- Rigbox-master-2020-05-18/Rigbox-master/cb-tools/burgbox/+aud/close.m
- Rigbox-master-2020-05-18/Rigbox-master/cb-tools/burgbox/+aud/load.m
- Rigbox-master-2020-05-18/Rigbox-master/cb-tools/burgbox/+aud/open.m
- Rigbox-master-2020-05-18/Rigbox-master/cb-tools/burgbox/+aud/play.m
- Rigbox-master-2020-05-18/Rigbox-master/cb-tools/burgbox/+aud/pureTone.m
- Rigbox-master-2020-05-18/Rigbox-master/cb-tools/burgbox/+aud/rate.m
- Rigbox-master-2020-05-18/Rigbox-master/cb-tools/burgbox/+bui/
- Rigbox-master-2020-05-18/Rigbox-master/cb-tools/burgbox/+bui/Axes.m
- Rigbox-master-2020-05-18/Rigbox-master/cb-tools/burgbox/+bui/bounded.m
- Rigbox-master-2020-05-18/Rigbox-master/cb-tools/burgbox/+bui/events.m
- Rigbox-master-2020-05-18/Rigbox-master/cb-tools/burgbox/+bui/GraphicsObjectEvents.m
- Rigbox-master-2020-05-18/Rigbox-master/cb-tools/burgbox/+bui/label.m
- Rigbox-master-2020-05-18/Rigbox-master/cb-tools/burgbox/+bui/MouseEvent.m
- Rigbox-master-2020-05-18/Rigbox-master/cb-tools/burgbox/+bui/paddedAxes.m
- Rigbox-master-2020-05-18/Rigbox-master/cb-tools/burgbox/+bui/parentFigure.m
- Rigbox-master-2020-05-18/Rigbox-master/cb-tools/burgbox/+bui/ROIToy.m
- Rigbox-master-2020-05-18/Rigbox-master/cb-tools/burgbox/+bui/Selector.m
- Rigbox-master-2020-05-18/Rigbox-master/cb-tools/burgbox/+file/
- Rigbox-master-2020-05-18/Rigbox-master/cb-tools/burgbox/+file/exists.m
- Rigbox-master-2020-05-18/Rigbox-master/cb-tools/burgbox/+file/filterExists.m
- Rigbox-master-2020-05-18/Rigbox-master/cb-tools/burgbox/+file/list.m
- Rigbox-master-2020-05-18/Rigbox-master/cb-tools/burgbox/+file/mkPath.m
- Rigbox-master-2020-05-18/Rigbox-master/cb-tools/burgbox/+file/modDate.m
- Rigbox-master-2020-05-18/Rigbox-master/cb-tools/burgbox/+fun/
- Rigbox-master-2020-05-18/Rigbox-master/cb-tools/burgbox/+fun/apply.m
- Rigbox-master-2020-05-18/Rigbox-master/cb-tools/burgbox/+fun/applyForce.m
- Rigbox-master-2020-05-18/Rigbox-master/cb-tools/burgbox/+fun/CellSeq.m
- Rigbox-master-2020-05-18/Rigbox-master/cb-tools/burgbox/+fun/closeWith.m
- Rigbox-master-2020-05-18/Rigbox-master/cb-tools/burgbox/+fun/CustomSeq.m
- Rigbox-master-2020-05-18/Rigbox-master/cb-tools/burgbox/+fun/EmptySeq.m
- Rigbox-master-2020-05-18/Rigbox-master/cb-tools/burgbox/+fun/filter.m
- Rigbox-master-2020-05-18/Rigbox-master/cb-tools/burgbox/+fun/KeyedSeq.m
- Rigbox-master-2020-05-18/Rigbox-master/cb-tools/burgbox/+fun/map.m
- Rigbox-master-2020-05-18/Rigbox-master/cb-tools/burgbox/+fun/memoize.m
- Rigbox-master-2020-05-18/Rigbox-master/cb-tools/burgbox/+fun/run.m
- Rigbox-master-2020-05-18/Rigbox-master/cb-tools/burgbox/+fun/Seq.m
- Rigbox-master-2020-05-18/Rigbox-master/cb-tools/burgbox/+img/
- Rigbox-master-2020-05-18/Rigbox-master/cb-tools/burgbox/+img/ImageArray.m
- Rigbox-master-2020-05-18/Rigbox-master/cb-tools/burgbox/+img/ImageSeries.m
- Rigbox-master-2020-05-18/Rigbox-master/cb-tools/burgbox/+img/ImageSeriesSlices.m
- Rigbox-master-2020-05-18/Rigbox-master/cb-tools/burgbox/+img/loadFrames.m
- Rigbox-master-2020-05-18/Rigbox-master/cb-tools/burgbox/+img/nFrames.m
- Rigbox-master-2020-05-18/Rigbox-master/cb-tools/burgbox/+img/parseScanImageHeader.m
- Rigbox-master-2020-05-18/Rigbox-master/cb-tools/burgbox/+img/readIcon.m
- Rigbox-master-2020-05-18/Rigbox-master/cb-tools/burgbox/+img/regTranslations.m
- Rigbox-master-2020-05-18/Rigbox-master/cb-tools/burgbox/+img/saveFrames.m
- Rigbox-master-2020-05-18/Rigbox-master/cb-tools/burgbox/+img/stackLabel.m
- Rigbox-master-2020-05-18/Rigbox-master/cb-tools/burgbox/+img/translate.m
- Rigbox-master-2020-05-18/Rigbox-master/cb-tools/burgbox/+img/translateFrame.m
- Rigbox-master-2020-05-18/Rigbox-master/cb-tools/burgbox/+io/
- Rigbox-master-2020-05-18/Rigbox-master/cb-tools/burgbox/+io/Communicator.m
- Rigbox-master-2020-05-18/Rigbox-master/cb-tools/burgbox/+io/daqSessionChannelDirections.m
- Rigbox-master-2020-05-18/Rigbox-master/cb-tools/burgbox/+io/DummyCommunicator.m
- Rigbox-master-2020-05-18/Rigbox-master/cb-tools/burgbox/+io/MessageReceived.m
- Rigbox-master-2020-05-18/Rigbox-master/cb-tools/burgbox/+io/remoteProcedureCalls.m
- Rigbox-master-2020-05-18/Rigbox-master/cb-tools/burgbox/+io/TCPCommunicator.m
- Rigbox-master-2020-05-18/Rigbox-master/cb-tools/burgbox/+io/WSCommunicator.m
- Rigbox-master-2020-05-18/Rigbox-master/cb-tools/burgbox/+io/WSJCommunicator.m
- Rigbox-master-2020-05-18/Rigbox-master/cb-tools/burgbox/+upd/
- Rigbox-master-2020-05-18/Rigbox-master/cb-tools/burgbox/+upd/apply.m
- Rigbox-master-2020-05-18/Rigbox-master/cb-tools/burgbox/+upd/check.m
- Rigbox-master-2020-05-18/Rigbox-master/cb-tools/burgbox/+upd/parseChangeSets.m
- Rigbox-master-2020-05-18/Rigbox-master/cb-tools/burgbox/+vis/
- Rigbox-master-2020-05-18/Rigbox-master/cb-tools/burgbox/+vis/gabor.m
- Rigbox-master-2020-05-18/Rigbox-master/cb-tools/burgbox/+vis/sigEdgeDisc.m
- Rigbox-master-2020-05-18/Rigbox-master/cb-tools/burgbox/+vis/squareWaveGabor.m
- Rigbox-master-2020-05-18/Rigbox-master/cb-tools/burgbox/+ws/
- Rigbox-master-2020-05-18/Rigbox-master/cb-tools/burgbox/+ws/Server.m
- Rigbox-master-2020-05-18/Rigbox-master/cb-tools/burgbox/+ws/SessionEventData.m
- Rigbox-master-2020-05-18/Rigbox-master/cb-tools/burgbox/bin.m
- Rigbox-master-2020-05-18/Rigbox-master/cb-tools/burgbox/catStructs.m
- Rigbox-master-2020-05-18/Rigbox-master/cb-tools/burgbox/cellflat.m
- Rigbox-master-2020-05-18/Rigbox-master/cb-tools/burgbox/cellsprintf.m
- Rigbox-master-2020-05-18/Rigbox-master/cb-tools/burgbox/cellstr2double.m
- Rigbox-master-2020-05-18/Rigbox-master/cb-tools/burgbox/circleMask.m
- Rigbox-master-2020-05-18/Rigbox-master/cb-tools/burgbox/deg2rad.m
- Rigbox-master-2020-05-18/Rigbox-master/cb-tools/burgbox/elementByName.m
- Rigbox-master-2020-05-18/Rigbox-master/cb-tools/burgbox/emptyElems.m
- Rigbox-master-2020-05-18/Rigbox-master/cb-tools/burgbox/ensureCell.m
- Rigbox-master-2020-05-18/Rigbox-master/cb-tools/burgbox/fileFunction.m
- Rigbox-master-2020-05-18/Rigbox-master/cb-tools/burgbox/first.m
- Rigbox-master-2020-05-18/Rigbox-master/cb-tools/burgbox/getOr.m
- Rigbox-master-2020-05-18/Rigbox-master/cb-tools/burgbox/groupBy.m
- Rigbox-master-2020-05-18/Rigbox-master/cb-tools/burgbox/hostname.m
- Rigbox-master-2020-05-18/Rigbox-master/cb-tools/burgbox/html/
- Rigbox-master-2020-05-18/Rigbox-master/cb-tools/burgbox/html/num2cellstr.html
- Rigbox-master-2020-05-18/Rigbox-master/cb-tools/burgbox/identity.m
- Rigbox-master-2020-05-18/Rigbox-master/cb-tools/burgbox/iff.m
- Rigbox-master-2020-05-18/Rigbox-master/cb-tools/burgbox/ipaddress.m
- Rigbox-master-2020-05-18/Rigbox-master/cb-tools/burgbox/isNil.m
- Rigbox-master-2020-05-18/Rigbox-master/cb-tools/burgbox/loadArr.m
- Rigbox-master-2020-05-18/Rigbox-master/cb-tools/burgbox/loadArrInfo.m
- Rigbox-master-2020-05-18/Rigbox-master/cb-tools/burgbox/loadMovieFrames.m
- Rigbox-master-2020-05-18/Rigbox-master/cb-tools/burgbox/loadVar.m
- Rigbox-master-2020-05-18/Rigbox-master/cb-tools/burgbox/mapToCell.m
- Rigbox-master-2020-05-18/Rigbox-master/cb-tools/burgbox/mat2DStrTo1D.m
- Rigbox-master-2020-05-18/Rigbox-master/cb-tools/burgbox/mergeStructs.m
- Rigbox-master-2020-05-18/Rigbox-master/cb-tools/burgbox/namedArg.m
- Rigbox-master-2020-05-18/Rigbox-master/cb-tools/burgbox/nil.m
- Rigbox-master-2020-05-18/Rigbox-master/cb-tools/burgbox/nop.m
- Rigbox-master-2020-05-18/Rigbox-master/cb-tools/burgbox/num2cellstr.m
- Rigbox-master-2020-05-18/Rigbox-master/cb-tools/burgbox/onNextEvent.m
- Rigbox-master-2020-05-18/Rigbox-master/cb-tools/burgbox/overfprintf.m
- Rigbox-master-2020-05-18/Rigbox-master/cb-tools/burgbox/pick.m
- Rigbox-master-2020-05-18/Rigbox-master/cb-tools/burgbox/put.m
- Rigbox-master-2020-05-18/Rigbox-master/cb-tools/burgbox/rad2deg.m
- Rigbox-master-2020-05-18/Rigbox-master/cb-tools/burgbox/repelems.m
- Rigbox-master-2020-05-18/Rigbox-master/cb-tools/burgbox/rest.m
- Rigbox-master-2020-05-18/Rigbox-master/cb-tools/burgbox/rmEmpty.m
- Rigbox-master-2020-05-18/Rigbox-master/cb-tools/burgbox/saveArr.m
- Rigbox-master-2020-05-18/Rigbox-master/cb-tools/burgbox/search.m
- Rigbox-master-2020-05-18/Rigbox-master/cb-tools/burgbox/sequence.m
- Rigbox-master-2020-05-18/Rigbox-master/cb-tools/burgbox/strEndsWith.m
- Rigbox-master-2020-05-18/Rigbox-master/cb-tools/burgbox/strJoin.m
- Rigbox-master-2020-05-18/Rigbox-master/cb-tools/burgbox/strStartsWith.m
- Rigbox-master-2020-05-18/Rigbox-master/cb-tools/burgbox/structAssign.m
- Rigbox-master-2020-05-18/Rigbox-master/cb-tools/burgbox/subtightplot.m
- Rigbox-master-2020-05-18/Rigbox-master/cb-tools/burgbox/superSave.m
- Rigbox-master-2020-05-18/Rigbox-master/cb-tools/burgbox/systime.m
- Rigbox-master-2020-05-18/Rigbox-master/cb-tools/burgbox/tabulateArgs.m
- Rigbox-master-2020-05-18/Rigbox-master/cb-tools/burgbox/varName.m
- Rigbox-master-2020-05-18/Rigbox-master/cb-tools/clearCBToolsCache.m
- Rigbox-master-2020-05-18/Rigbox-master/cb-tools/dftregistration.m
- Rigbox-master-2020-05-18/Rigbox-master/cb-tools/distinguishable_colors.m
- Rigbox-master-2020-05-18/Rigbox-master/cb-tools/distribute.m
- Rigbox-master-2020-05-18/Rigbox-master/cb-tools/errorbar_tick.m
- Rigbox-master-2020-05-18/Rigbox-master/cb-tools/findjobj.m
- Rigbox-master-2020-05-18/Rigbox-master/cb-tools/hlp_deserialize.m
- Rigbox-master-2020-05-18/Rigbox-master/cb-tools/hlp_serialize.m
- Rigbox-master-2020-05-18/Rigbox-master/cb-tools/java/
- Rigbox-master-2020-05-18/Rigbox-master/cb-tools/java/net/
- Rigbox-master-2020-05-18/Rigbox-master/cb-tools/java/net/entropy_mill/
- Rigbox-master-2020-05-18/Rigbox-master/cb-tools/java/net/entropy_mill/websocket/
- Rigbox-master-2020-05-18/Rigbox-master/cb-tools/java/net/entropy_mill/websocket/Client.class
- Rigbox-master-2020-05-18/Rigbox-master/cb-tools/java/net/entropy_mill/websocket/Event$BinaryMessage.class
- Rigbox-master-2020-05-18/Rigbox-master/cb-tools/java/net/entropy_mill/websocket/Event$Closed.class
- Rigbox-master-2020-05-18/Rigbox-master/cb-tools/java/net/entropy_mill/websocket/Event$Error.class
- Rigbox-master-2020-05-18/Rigbox-master/cb-tools/java/net/entropy_mill/websocket/Event$Opened.class
- Rigbox-master-2020-05-18/Rigbox-master/cb-tools/java/net/entropy_mill/websocket/Event$TextMessage.class
- Rigbox-master-2020-05-18/Rigbox-master/cb-tools/java/net/entropy_mill/websocket/Event.class
- Rigbox-master-2020-05-18/Rigbox-master/cb-tools/java/net/entropy_mill/websocket/Listener.class
- Rigbox-master-2020-05-18/Rigbox-master/cb-tools/java/net/entropy_mill/websocket/Server.class
- Rigbox-master-2020-05-18/Rigbox-master/cb-tools/java/org/
- Rigbox-master-2020-05-18/Rigbox-master/cb-tools/java/org/java_websocket/
- Rigbox-master-2020-05-18/Rigbox-master/cb-tools/java/org/java_websocket/AbstractWrappedByteChannel.class
- Rigbox-master-2020-05-18/Rigbox-master/cb-tools/java/org/java_websocket/client/
- Rigbox-master-2020-05-18/Rigbox-master/cb-tools/java/org/java_websocket/client/AbstractClientProxyChannel.class
- Rigbox-master-2020-05-18/Rigbox-master/cb-tools/java/org/java_websocket/client/WebSocketClient$WebsocketWriteThread.class
- Rigbox-master-2020-05-18/Rigbox-master/cb-tools/java/org/java_websocket/client/WebSocketClient.class
- Rigbox-master-2020-05-18/Rigbox-master/cb-tools/java/org/java_websocket/drafts/
- Rigbox-master-2020-05-18/Rigbox-master/cb-tools/java/org/java_websocket/drafts/Draft$CloseHandshakeType.class
- Rigbox-master-2020-05-18/Rigbox-master/cb-tools/java/org/java_websocket/drafts/Draft$HandshakeState.class
- Rigbox-master-2020-05-18/Rigbox-master/cb-tools/java/org/java_websocket/drafts/Draft.class
- Rigbox-master-2020-05-18/Rigbox-master/cb-tools/java/org/java_websocket/drafts/Draft_10$IncompleteException.class
- Rigbox-master-2020-05-18/Rigbox-master/cb-tools/java/org/java_websocket/drafts/Draft_10.class
- Rigbox-master-2020-05-18/Rigbox-master/cb-tools/java/org/java_websocket/drafts/Draft_17.class
- Rigbox-master-2020-05-18/Rigbox-master/cb-tools/java/org/java_websocket/drafts/Draft_75.class
- Rigbox-master-2020-05-18/Rigbox-master/cb-tools/java/org/java_websocket/drafts/Draft_76.class
[truncated: 546 more entries]
