# Supplementary material for: Rigbox: An Open-Source Toolbox for Probing Neurons and Behavior
Source: eNeuro. 2020 Jul 9;7(4):ENEURO.0406-19.2020. doi: 10.1523/ENEURO.0406-19.2020 (PMC7363478; doi:10.1523/ENEURO.0406-19.2020)
Supplement: Extended Data 1 — We recommend looking at and downloading the code directly from the github repository, at https://github.com/cortex-lab/Rigbox. Download Extended Data 1, ZIP file. [file enu-eN-OTM-0406-19-s02.zip › Rigbox-master-2020-05-18/Rigbox-master/+dat/constructExpRef.m]

function ref = constructExpRef(subjectRef, expDate, expSequence)
%DAT.CONSTRUCTEXPREF Constructs an experiment reference string
%   ref = DAT.CONSTRUCTEXPREF(subject, date, seq) constructs and returns a
%   standard format string reference, for the experiment using the 'subject',
%   the 'date' of the experiment (a MATLAB datenum), and the daily sequence
%   number of the experiment, 'seq' (must be an integer).
%
% Part of Rigbox

% 2013-03 CB created

% tabulate the args to get complete rows
[subjectRef, expDate, expSequence, singleArgs] = ...
  tabulateArgs(subjectRef, expDate, expSequence);

% Convert the experiment datenums to strings
expDate = mapToCell(@(d) iff(ischar(d), d, @() datestr(d, 'yyyy-mm-dd')), expDate);

% Format the reference strings using elements from each property
ref = cellsprintf('%s_%i_%s', expDate, expSequence, subjectRef);

if singleArgs
  % if non-cell inputs were supplied, make sure we don't return a cell
  ref = ref{1};
end

end
