# Supplementary material for: Rigbox: An Open-Source Toolbox for Probing Neurons and Behavior
Source: eNeuro. 2020 Jul 9;7(4):ENEURO.0406-19.2020. doi: 10.1523/ENEURO.0406-19.2020 (PMC7363478; doi:10.1523/ENEURO.0406-19.2020)
Supplement: Extended Data 1 — We recommend looking at and downloading the code directly from the github repository, at https://github.com/cortex-lab/Rigbox. Download Extended Data 1, ZIP file. [file enu-eN-OTM-0406-19-s02.zip › Rigbox-master-2020-05-18/Rigbox-master/+dat/expExists.m]

function b = expExists(expRef)
%DAT.EXPEXISTS Confirm existence of experiment(s) with reference
%   b = DAT.EXPEXISTS(expRef) Returns true is expRef exists, where expRef
%   is an experiment reference string or cell array thereof.  For an
%   experiment to exist the correct folder structure must be present in the
%   main repository's master location.
%
% See Also DAT.LISTEXPS, DAT.PATHS
%
% Part of Rigbox

% 2013-03 CB created

if iscell(expRef)
  b = cellfun(@check, expRef);
else
  b = check(expRef);
end

  function b = check(expRef)
    % ensure the standard folder given the reference exists
    b = file.exists(dat.expPath(expRef, 'main', 'master'));
  end

end
