# Supplementary material for: Rigbox: An Open-Source Toolbox for Probing Neurons and Behavior
Source: eNeuro. 2020 Jul 9;7(4):ENEURO.0406-19.2020. doi: 10.1523/ENEURO.0406-19.2020 (PMC7363478; doi:10.1523/ENEURO.0406-19.2020)
Supplement: Extended Data 1 — We recommend looking at and downloading the code directly from the github repository, at https://github.com/cortex-lab/Rigbox. Download Extended Data 1, ZIP file. [file enu-eN-OTM-0406-19-s02.zip › Rigbox-master-2020-05-18/Rigbox-master/+dat/expParams.m]

function p = expParams(ref)
%DAT.EXPPARAMS Loads the parameters struct for given experiment(s)
%   p = DAT.EXPPARAMS(ref) returns the parameters variable saved for each
%   experiment by its reference. 'ref' can be a single string (in which 
%   case we return a single result), or a cell array of strings, in which
%   case a cell array of parameter variables is returned corresponding to
%   each experiment. Any experiments without saved parameters will return
%   empty, [].
%
%   If there are multiple remote 'main' repositories, all are searched
%   precedence is given to experiments on the master repository.
%
% See also DAT.LOADBLOCK, DAT.EXPFILEPATH
%
% Part of Rigbox

% 2013-03 CB created

%If ref is not an array, wrap it so code below works generally
[ref, singleArg] = ensureCell(ref);
%Get the paths where parameters for each experiment will be, if any
files = dat.expFilePath(ref, 'parameters', 'remote');
%Check which param files exist and load those into results array
matching = @(p) file.exists(ensureCell(p));
seq = cellfun(@(f)sequence(ensureCell(f)),files);
p = mapToCell(@(p)iff(isempty(p), [], @() loadVar(p,'parameters')), ...
  fun.map(@(p)p.filter(matching).first, seq)); %mu = 0.0490; std = 0.0075
% p = mapToCell(@loadFun, files); %mu = 0.0443; std = 0.0035

if singleArg
  %If single arg was passed in (i.e. not a cell array, but just a ref,
  %make sure we return a single result (i.e. a single parameter variable,
  %not a cell array of them.
  p = p{1};
end
