# Supplementary material for: Rigbox: An Open-Source Toolbox for Probing Neurons and Behavior
Source: eNeuro. 2020 Jul 9;7(4):ENEURO.0406-19.2020. doi: 10.1523/ENEURO.0406-19.2020 (PMC7363478; doi:10.1523/ENEURO.0406-19.2020)
Supplement: Extended Data 1 — We recommend looking at and downloading the code directly from the github repository, at https://github.com/cortex-lab/Rigbox. Download Extended Data 1, ZIP file. [file enu-eN-OTM-0406-19-s02.zip › Rigbox-master-2020-05-18/Rigbox-master/+dat/expRefRegExp.m]

function s = expRefRegExp()
%DAT.EXPREFREGEXP Regular expression for parsing Rigging experiment refs
%   s = expRefRegExp() returns a regular expression string for parsing
%   Rigging experiment refs into tokens for date fields, sequence number
%   and subject.
%
%   The pattern for 'ref' should be '{date}_{seq#}_{subject}'.
%
% Part of Rigbox

% 2014-01 CB created

s = '(?<date>^[0-9\-]+)_(?<seq>\d+)_(?<subject>\w+)';

end
