# Supplementary material for: Rigbox: An Open-Source Toolbox for Probing Neurons and Behavior
Source: eNeuro. 2020 Jul 9;7(4):ENEURO.0406-19.2020. doi: 10.1523/ENEURO.0406-19.2020 (PMC7363478; doi:10.1523/ENEURO.0406-19.2020)
Supplement: Extended Data 1 — We recommend looking at and downloading the code directly from the github repository, at https://github.com/cortex-lab/Rigbox. Download Extended Data 1, ZIP file. [file enu-eN-OTM-0406-19-s02.zip › Rigbox-master-2020-05-18/Rigbox-master/+dat/listSubjects.m]

function subjects = listSubjects()
%DAT.LISTSUBJECTS Lists recorded subjects
%   subjects = DAT.LISTSUBJECTS() Lists the experimental subjects present
%   in main experiment repository ('mainRepository').
%
% See also ALYX.LISTSUBJECTS
%
% Part of Rigbox

% 2013-03 CB created

% The master 'main' repository is the reference for the existence of
% experiments, as given by the folder structure
mainPath = dat.reposPath('main', 'remote');

dirs = unique(cellflat(rmEmpty(file.list(mainPath, 'dirs'))));
subjects = dirs(~cellfun(@(d)startsWith(d, '@'), dirs)); % exclude misc directories
