# Supplementary material for: Rigbox: An Open-Source Toolbox for Probing Neurons and Behavior
Source: eNeuro. 2020 Jul 9;7(4):ENEURO.0406-19.2020. doi: 10.1523/ENEURO.0406-19.2020 (PMC7363478; doi:10.1523/ENEURO.0406-19.2020)
Supplement: Extended Data 1 — We recommend looking at and downloading the code directly from the github repository, at https://github.com/cortex-lab/Rigbox. Download Extended Data 1, ZIP file. [file enu-eN-OTM-0406-19-s02.zip › Rigbox-master-2020-05-18/Rigbox-master/+dat/logEntries.m]

function entries = logEntries(subject)
%DAT.LOGENTRIES Retrieve all log entries for specified subject
%   e = DAT.LOGENTRIES(SUBJECT) Detailed explanation goes here
%
% Part of Rigbox

% 2013-03 CB created

%log on central repos is definitive one
p = dat.logPath(subject, 'master');
entries = loadVar(p, 'log');

%% Fix logs without id field
if ~isfield(entries, 'id')
  %this was a pre- 'id' log so add the field with appropriate values
  warning('Adding missing id field to whole log');
  ids = num2cell(1:numel(entries));
  [entries(:).id] = ids{:};
  superSave(p, struct('log', entries));
end

end
