# Supplementary material for: Rigbox: An Open-Source Toolbox for Probing Neurons and Behavior
Source: eNeuro. 2020 Jul 9;7(4):ENEURO.0406-19.2020. doi: 10.1523/ENEURO.0406-19.2020 (PMC7363478; doi:10.1523/ENEURO.0406-19.2020)
Supplement: Extended Data 1 — We recommend looking at and downloading the code directly from the github repository, at https://github.com/cortex-lab/Rigbox. Download Extended Data 1, ZIP file. [file enu-eN-OTM-0406-19-s02.zip › Rigbox-master-2020-05-18/Rigbox-master/+dat/logPath.m]

function p = logPath(subject, varargin)
%DAT.LOGPATH Get the path a subjects log file
%   p = DAT.LOGPATH(subject, [location]) returns path(s) to the subject's
%   log file. Copies can be held in multiple locations, although the one at
%   the 'master' location is deemed to be the definitive one.
%
% Part of Rigbox

% 2013-03 CB created

%ensure the subject exists
assert(dat.subjectExists(subject), 'Subject "%s" does not exist', subject);
% get path(s) to main repository
reposPath = dat.reposPath('main', varargin{:});

filename = sprintf('%s_log.mat', subject);
subjectPath = file.mkPath(reposPath, subject);
p = file.mkPath(subjectPath, filename);

%if no log file exists yet, create a MAT file with an empty log
paths = ensureCell(p); %code below works best if paths assumed to be cell array
newLogPath = file.filterExists(paths, false);
if ~isempty(newLogPath)
  emptylog = struct('date', {}, 'dateStr', {}, 'type', {}, 'value', {}, 'comments', {}, 'id', {});
  superSave(newLogPath, struct('log', emptylog));
end

end
