# Supplementary material for: Rigbox: An Open-Source Toolbox for Probing Neurons and Behavior
Source: eNeuro. 2020 Jul 9;7(4):ENEURO.0406-19.2020. doi: 10.1523/ENEURO.0406-19.2020 (PMC7363478; doi:10.1523/ENEURO.0406-19.2020)
Supplement: Extended Data 1 — We recommend looking at and downloading the code directly from the github repository, at https://github.com/cortex-lab/Rigbox. Download Extended Data 1, ZIP file. [file enu-eN-OTM-0406-19-s02.zip › Rigbox-master-2020-05-18/Rigbox-master/+dat/reposPath.m]

function p = reposPath(name, location)
%DAT.REPOSPATH Get the path to a named data repository
%   p = DAT.REPOSPATH(name, [location]) returns paths to the named
%   repository specified by 'name'.
%
%   Each repository can have multiple locations with one location being the
%   'master' copy and others considered backups or archives (e.g. copies on
%   local machines). Users of this function wanting to *save* data should
%   do so in all locations (i.e. master and local). To *load* data, the
%   remote locations (i.e. master and archives) should be used (i.e.
%   because local copies will only be on specific machines). The optional
%   'location' parameter specifies one or more locations, with 'all' being
%   the default that returns the master and local locations for that
%   repository, 'master' will return the path to the master location, and
%   'remote' will return the master and archive/alternate paths (in that
%   order).
%
%   e.g. to get all paths you should save to for the 'main' repository:
%   savePaths = DAT.REPOSPATH('main') % savePaths is a cell string
%
%   To get the master location for the 'main' repository:
%   loadPath = DAT.REPOSPATH('main', 'master') % loadPath is a string
%
%   When data are spread across multiple remote locations such as archives:
%   loadPath = DAT.REPOSPATH('main', 'remote') % loadPath is a cell string
%
% Part of Rigbox

% 2013-03 CB created

paths = dat.paths;

%% Deal with wildcard repos mode, i.e. if name='*' list them all
if strcmpi(name, '*')
  % "*" for repository name means return them all
  if nargin == 1
    fn = fieldnames(paths);
    endInRepos = fn(~emptyElems(regexp(fn, 'Repository$')));
    p = cellfun(@(n) paths.(n), endInRepos, 'uni', false);
    return
  else
    error('With wildcard repositories mode (name=''*'') you should not specify a location');
  end
end

%% Default parameters
if nargin < 2
  if strcmpi(name, 'local')
    location = {'local'};
  else
    location = 'all';
  end
end

if strcmpi(location, 'all')
  % "all" currently always means "local" and "master" locations
  location = {'local'; 'master'};
end

%% Deal with multiple locations (if 'location' is a cell array)
if iscell(location)
  % Recursive call with each location and return a cell array of results
  p = cellfun(@(loc) dat.reposPath(name, loc), location, 'uni', false);
  return
end

%% Return path to named repository of a particular location
switch lower(location)
  case {'master' 'm'}
    p = paths.([name 'Repository']);
  case {'remote' 'r'}
    fn = fieldnames(paths); %FIXME The below code is verbose and ugly!
    results = regexp(fn, ['(' name '|alt)(\d*)Repository$'], 'tokens');
    remoteRepos = fn(~emptyElems(results));
    matches = cellflat(rmEmpty(results));
    matches(emptyElems(matches)) = {'1'};
    [B,I] = sort(strcat(matches(1:2:end), matches(2:2:end)));
    alt = startsWith(B,'alt');
    p = mapToCell(@(n) paths.(n), [remoteRepos(I(~alt)); remoteRepos(I(alt))]);
    if numel(p) < 2; p = p{:}; end
  case {'local' 'l'}
    p = paths.localRepository;
  otherwise
    error('"%s" is not a recognised repository location.', location);
end

end
