# Supplementary material for: Rigbox: An Open-Source Toolbox for Probing Neurons and Behavior
Source: eNeuro. 2020 Jul 9;7(4):ENEURO.0406-19.2020. doi: 10.1523/ENEURO.0406-19.2020 (PMC7363478; doi:10.1523/ENEURO.0406-19.2020)
Supplement: Extended Data 1 — We recommend looking at and downloading the code directly from the github repository, at https://github.com/cortex-lab/Rigbox. Download Extended Data 1, ZIP file. [file enu-eN-OTM-0406-19-s02.zip › Rigbox-master-2020-05-18/Rigbox-master/+dat/subjectExists.m]

function b = subjectExists(ref)
%DAT.SUBJECTEXISTS Check whether subject(s) exist(s)
%   b = DAT.SUBJECTEXISTS(ref) returns logical values indicating whether
%   each subject in 'ref' exists (which can be either a single string
%   reference or a cell array of string references).
%
% Part of Rigbox

% 2013-03 CB created

b = file.exists(fullfile(dat.reposPath('main', 'master'), ref));

end
