# Supplementary material for: Rigbox: An Open-Source Toolbox for Probing Neurons and Behavior
Source: eNeuro. 2020 Jul 9;7(4):ENEURO.0406-19.2020. doi: 10.1523/ENEURO.0406-19.2020 (PMC7363478; doi:10.1523/ENEURO.0406-19.2020)
Supplement: Extended Data 1 — We recommend looking at and downloading the code directly from the github repository, at https://github.com/cortex-lab/Rigbox. Download Extended Data 1, ZIP file. [file enu-eN-OTM-0406-19-s02.zip › Rigbox-master-2020-05-18/Rigbox-master/+dat/updateLogEntry.m]

function updateLogEntry(subject, id, newEntry)
%DAT.UPDATELOGENTRY Updates an existing experiment log entry
%   DAT.UPDATELOGENTRY(subject, id, newEntry) The server copy of the log is
%   loaded and the relevant record overwritten.  If an AlyxInstance is set,
%   any session comments are saved in the session narrative in Alyx.
%
%   See also DAT.ADDLOGENTRY
%
% Part of Rigbox

% 2013-03 CB created

if isfield(newEntry, 'AlyxInstance') && ~isempty(getOr(dat.paths, 'databaseURL'))
  % Update session narrative on Alyx
  if ~isempty(newEntry.comments) && ~strcmp(subject, 'default')
    try
      newEntry.comments = newEntry.AlyxInstance.updateNarrative(newEntry.comments);
    catch
      warning('Alyx:updateNarrative:UploadFailed', 'Failed to update Alyx session narrative');
    end
  end
  newEntry = rmfield(newEntry, 'AlyxInstance');
end

%load existing log from central repos
log = pick(load(dat.logPath(subject, 'master')), 'log');
%find the entry with specified id
idx = [log.id] == id;
%ensure one and only one entry with id
assert(sum(idx) == 1, 'Multiple entries with the same id');
%update
log(idx) = newEntry;
%store new log to all repos locations
superSave(dat.logPath(subject), struct('log', log));
end
