# Supplementary material for: Rigbox: An Open-Source Toolbox for Probing Neurons and Behavior
Source: eNeuro. 2020 Jul 9;7(4):ENEURO.0406-19.2020. doi: 10.1523/ENEURO.0406-19.2020 (PMC7363478; doi:10.1523/ENEURO.0406-19.2020)
Supplement: Extended Data 1 — We recommend looking at and downloading the code directly from the github repository, at https://github.com/cortex-lab/Rigbox. Download Extended Data 1, ZIP file. [file enu-eN-OTM-0406-19-s02.zip › Rigbox-master-2020-05-18/Rigbox-master/+exp/ConditionServer.m]

classdef ConditionServer < handle
  %EXP.CONDITIONSERVER Interface for provision of trial parameters
  %   TODO. E.g see also EXP.PRESETCONDITIONSERVER.
  %
  % Part of Rigbox

  % 2012-11 CB created
  
  methods (Abstract)
    s = globalParams(obj)
    s = trialSpecificParams(obj)
    p = param(obj, name)
    bool = moreTrials(obj)
    nextTrial(obj)
    update(obj, trialData)
    reset(obj)
  end
  
end
