# Supplementary material for: Rigbox: An Open-Source Toolbox for Probing Neurons and Behavior
Source: eNeuro. 2020 Jul 9;7(4):ENEURO.0406-19.2020. doi: 10.1523/ENEURO.0406-19.2020 (PMC7363478; doi:10.1523/ENEURO.0406-19.2020)
Supplement: Extended Data 1 — We recommend looking at and downloading the code directly from the github repository, at https://github.com/cortex-lab/Rigbox. Download Extended Data 1, ZIP file. [file enu-eN-OTM-0406-19-s02.zip › Rigbox-master-2020-05-18/Rigbox-master/+exp/DeliverReward.m]

classdef DeliverReward < exp.Action
  %EXP.DELIVERREWARD Delivers reward in an experiment
  %   Convenience action for use with an EventHandler. This will deliver
  %   reward using the Experiment RewardController, with a size according
  %   to the parameter named in SizeParam. See also EXP.EVENTHANDLER,
  %   HW.REWARDCONTROLLER.
  %
  % Part of Rigbox

  % 2013-06 CB created  
  
  properties
    SizeParam
  end
  
  methods
    function obj = DeliverReward(sizeParam)
      obj.SizeParam = sizeParam;
    end

    function perform(obj, eventInfo, dueTime)
      e = eventInfo.Experiment;
      sz = param(eventInfo, obj.SizeParam); %reward size
      deliverReward(e, sz(:)');
    end
  end
  
end
