# Supplementary material for: Rigbox: An Open-Source Toolbox for Probing Neurons and Behavior
Source: eNeuro. 2020 Jul 9;7(4):ENEURO.0406-19.2020. doi: 10.1523/ENEURO.0406-19.2020 (PMC7363478; doi:10.1523/ENEURO.0406-19.2020)
Supplement: Extended Data 1 — We recommend looking at and downloading the code directly from the github repository, at https://github.com/cortex-lab/Rigbox. Download Extended Data 1, ZIP file. [file enu-eN-OTM-0406-19-s02.zip › Rigbox-master-2020-05-18/Rigbox-master/+exp/EventInfo.m]

classdef EventInfo
  %EXP.EVENTINFO Experimental event info base class
  %   Provides information about an experimental event that has occured.
  %   This includes the name of the event (Event property), the time 
  %   of the event (Time property), and the experiment concerned
  %   (Experiment property).
  %
  % Part of Rigbox

  % 2012-11 CB created    
  
  properties (SetAccess = protected)
    Event %The name of the event that occurred
    Time %The time the event occured
    Experiment %The Experiment in which the event occurred
  end
  
  methods
    function obj = EventInfo(event, time, experiment)
      obj.Event = event;
      obj.Time = time;
      obj.Experiment = experiment;
    end
    
    function p = param(obj, name)
      %Convenience function for getting current parameters from the
      %associated experiment's condition server
      p = param(obj.Experiment.ConditionServer, name);
    end
  end
  
end
