# Supplementary material for: Rigbox: An Open-Source Toolbox for Probing Neurons and Behavior
Source: eNeuro. 2020 Jul 9;7(4):ENEURO.0406-19.2020. doi: 10.1523/ENEURO.0406-19.2020 (PMC7363478; doi:10.1523/ENEURO.0406-19.2020)
Supplement: Extended Data 1 — We recommend looking at and downloading the code directly from the github repository, at https://github.com/cortex-lab/Rigbox. Download Extended Data 1, ZIP file. [file enu-eN-OTM-0406-19-s02.zip › Rigbox-master-2020-05-18/Rigbox-master/+exp/FixedTime.m]

classdef FixedTime < exp.TimeSampler
  %EXP.FIXEDTIME Always generates a fixed time
  %   TODO. See also EXP.TIMESAMPLER.
  %
  % Part of Rigbox

  % 2012-11 CB created  
  
  properties
    TimeSecs %Time always generated
  end
  
  methods
    function obj = FixedTime(secs)
      obj.TimeSecs = secs;
    end

    function t = secs(obj)
      t = obj.TimeSecs;
    end
  end
  
end
