# Supplementary material for: Rigbox: An Open-Source Toolbox for Probing Neurons and Behavior
Source: eNeuro. 2020 Jul 9;7(4):ENEURO.0406-19.2020. doi: 10.1523/ENEURO.0406-19.2020 (PMC7363478; doi:10.1523/ENEURO.0406-19.2020)
Supplement: Extended Data 1 — We recommend looking at and downloading the code directly from the github repository, at https://github.com/cortex-lab/Rigbox. Download Extended Data 1, ZIP file. [file enu-eN-OTM-0406-19-s02.zip › Rigbox-master-2020-05-18/Rigbox-master/+exp/inferParameters.m]

function parsStruct = inferParameters(expdef)
%EXP.INFERPARAMETERS Infers the parameters required for Signals experiments
%   Detailed explanation goes here

% create some signals just to pass to the definition function and track
% which parameter names are used

if ischar(expdef) && file.exists(expdef)
  expdeffun = fileFunction(expdef);
else
  expdeffun = expdef;
  expdef = which(func2str(expdef));
end

e = sig.void;
pars = sig.void(true);
audio.Devices = @dummyDev;

try
  expdeffun(e.t, e.events, pars, e.visual, e.inputs, e.outputs, audio);
    
  % paramNames will be the strings corresponding to the fields of pars
  % that the user tried to reference in her expdeffun.
  parsStruct = pars.Subscripts;
  
  % Check for reserved fieldnames
  reserved = {'randomiseConditions', 'services', 'expPanelFun', ...
    'numRepeats', 'defFunction', 'waterType', 'isPassive'};
  assert(~any(ismember(fieldnames(parsStruct), reserved)), ...
    'exp:InferParameters:ReservedParameters', ...
    'The following param names are reserved:\n%s', ...
    strjoin(intersect(fieldnames(parsStruct), reserved), ', '))
  
  szFcn = @(a)iff(ischar(a), @()size(a,1), @()size(a,2));
  sz = iff(isempty(fieldnames(parsStruct)), 1,... % if there are no paramters sz = 1
      structfun(szFcn, parsStruct)); % otherwise get number of columns
  % add 'numRepeats' parameter, where total number of trials = 1000
  parsStruct.numRepeats = ones(1,max(sz))*floor(1000/max(sz));
  parsStruct.defFunction = expdef;
  parsStruct.type = 'custom';
  % Define the ExpPanel to use (automatically by name convention for now)
  [path, name, ext] = fileparts(expdef);
  ExpPanel_name = [name 'ExpPanel'];
  ExpPanel_fn = [path filesep ExpPanel_name ext];
  if exist(ExpPanel_fn,'file'); parsStruct.expPanelFun = ExpPanel_name; end
catch ex
  rethrow(ex)
end

  function dev = dummyDev(~)
    % Returns a dummy audio device structure, regardless of input
    %   Returns a standard structure with values for generating tone
    %   samples.  This function gets around the problem of querying the
    %   rig's audio devices when inferring parameters.
    dev = struct('DeviceIndex', -1,...
          'DefaultSampleRate', 44100,...
          'NrOutputChannels', 2);
  end
end
