# Supplementary material for: Rigbox: An Open-Source Toolbox for Probing Neurons and Behavior
Source: eNeuro. 2020 Jul 9;7(4):ENEURO.0406-19.2020. doi: 10.1523/ENEURO.0406-19.2020 (PMC7363478; doi:10.1523/ENEURO.0406-19.2020)
Supplement: Extended Data 1 — We recommend looking at and downloading the code directly from the github repository, at https://github.com/cortex-lab/Rigbox. Download Extended Data 1, ZIP file. [file enu-eN-OTM-0406-19-s02.zip › Rigbox-master-2020-05-18/Rigbox-master/+exp/LoadSound.m]

classdef LoadSound < exp.Action
  %EXP.LOADSOUND Loads specified samples ready for playing
  %   Convenience action for use with an EventHandler. This will load the
  %   audio samples from the specified parameter onto the Experiment audio
  %   device ready for playback. Samples will be multipled by the contents
  %   of the specified amplitude parameter before loading (used to
  %   modulate amplitude). See also EXP.PLAYSOUND.
  %
  % Part of Rigbox

  % 2013-06 CB created
  
  properties
    SamplesParam %name of parameter for the sound's samples
    AmpParam %name of parameter for the amplitude modulation
  end
  
  methods
    function obj = LoadSound(samplesParam, ampParam)
      obj.SamplesParam = samplesParam;
      obj.AmpParam = ampParam;
    end

    function perform(obj, eventInfo, dueTime)
      amp = param(eventInfo, obj.AmpParam);
      samples = param(eventInfo, obj.SamplesParam);
      %samples are assumed to be wrapped in a cell array
      samples = samples{1};
      loadSound(eventInfo.Experiment, amp.*samples);
    end
  end
  
end
