# Supplementary material for: Rigbox: An Open-Source Toolbox for Probing Neurons and Behavior
Source: eNeuro. 2020 Jul 9;7(4):ENEURO.0406-19.2020. doi: 10.1523/ENEURO.0406-19.2020 (PMC7363478; doi:10.1523/ENEURO.0406-19.2020)
Supplement: Extended Data 1 — We recommend looking at and downloading the code directly from the github repository, at https://github.com/cortex-lab/Rigbox. Download Extended Data 1, ZIP file. [file enu-eN-OTM-0406-19-s02.zip › Rigbox-master-2020-05-18/Rigbox-master/+exp/promptForParams.m]

function pars = promptForParams(expDef )
%UNTITLED Summary of this function goes here
%   Detailed explanation goes here

parsStruct = exp.inferParameters(expDef);
defFunction = parsStruct.defFunction; % save to put back later
parsStruct = rmfield(parsStruct, 'defFunction');
pars = exp.Parameters(parsStruct);
warning('todo: implement modal dialog so we don''t return control until pars confirmed');
parsEditor = eui.ParamEditor(pars, figure);


end
