# Supplementary material for: Rigbox: An Open-Source Toolbox for Probing Neurons and Behavior
Source: eNeuro. 2020 Jul 9;7(4):ENEURO.0406-19.2020. doi: 10.1523/ENEURO.0406-19.2020 (PMC7363478; doi:10.1523/ENEURO.0406-19.2020)
Supplement: Extended Data 1 — We recommend looking at and downloading the code directly from the github repository, at https://github.com/cortex-lab/Rigbox. Download Extended Data 1, ZIP file. [file enu-eN-OTM-0406-19-s02.zip › Rigbox-master-2020-05-18/Rigbox-master/+exp/ResponseEventInfo.m]

classdef ResponseEventInfo < exp.EventInfo
  %EXP.RESPONSEEVENTINFO Provides information about a subject's response
  %   Includes the base class information and additionally an ID
  %   identifying the response made. See also EXP.LIAREXPERIMENT,
  %   EXP.REGISTERTHRESHOLDRESPONSE & EXP.STARTRESPONSEFEEDBACK.
  %
  % Part of Rigbox

  % 2012-11 CB created    
  
  properties
    Id %Some sort of code to identify the response made
  end
  
  methods
    function obj = ResponseEventInfo(event, time, experiment, id)
      obj = obj@exp.EventInfo(event, time, experiment);
      obj.Id = id;
    end
  end
  
end
