# Supplementary material for: Rigbox: An Open-Source Toolbox for Probing Neurons and Behavior
Source: eNeuro. 2020 Jul 9;7(4):ENEURO.0406-19.2020. doi: 10.1523/ENEURO.0406-19.2020 (PMC7363478; doi:10.1523/ENEURO.0406-19.2020)
Supplement: Extended Data 1 — We recommend looking at and downloading the code directly from the github repository, at https://github.com/cortex-lab/Rigbox. Download Extended Data 1, ZIP file. [file enu-eN-OTM-0406-19-s02.zip › Rigbox-master-2020-05-18/Rigbox-master/+exp/StartPhase.m]

classdef StartPhase < exp.Action
  %EXP.STARTPHASE Instruction to start a particular experiment phase
  %   Convenience action for use with an exp.EventHandler. This will start
  %   the specified phase in the experiment.
  %
  % Part of Rigbox

  % 2012-11 CB created
  
  properties
    Name%the name of the phase to start
  end
  
  methods
    function obj = StartPhase(name)
      obj.Name = name;
    end

    function perform(obj, eventInfo, dueTime)
      startPhase(eventInfo.Experiment, obj.Name, dueTime);
    end
  end
  
end
