# Supplementary material for: Rigbox: An Open-Source Toolbox for Probing Neurons and Behavior
Source: eNeuro. 2020 Jul 9;7(4):ENEURO.0406-19.2020. doi: 10.1523/ENEURO.0406-19.2020 (PMC7363478; doi:10.1523/ENEURO.0406-19.2020)
Supplement: Extended Data 1 — We recommend looking at and downloading the code directly from the github repository, at https://github.com/cortex-lab/Rigbox. Download Extended Data 1, ZIP file. [file enu-eN-OTM-0406-19-s02.zip › Rigbox-master-2020-05-18/Rigbox-master/+exp/TrialEventInfo.m]

classdef TrialEventInfo < exp.EventInfo
  %EXP.TRIALEVENTINFO Provides information about a trial event
  %   Includes the base class information and additionally the trial number
  %   (TrialNum property). Current trial events are 'trialStarted' and
  %   'trialEnded'. See also EXP.EXPERIMENT.
  %
  % Part of Rigbox

  % 2012-11 CB created
  
  properties
    TrialNum %trial number event is concerned with
  end
  
  methods
    function obj = TrialEventInfo(event, time, experiment, num)
      obj = obj@exp.EventInfo(event, time, experiment);
      obj.TrialNum = num;
    end
  end
  
end
