# Supplementary material for: Rigbox: An Open-Source Toolbox for Probing Neurons and Behavior
Source: eNeuro. 2020 Jul 9;7(4):ENEURO.0406-19.2020. doi: 10.1523/ENEURO.0406-19.2020 (PMC7363478; doi:10.1523/ENEURO.0406-19.2020)
Supplement: Extended Data 1 — We recommend looking at and downloading the code directly from the github repository, at https://github.com/cortex-lab/Rigbox. Download Extended Data 1, ZIP file. [file enu-eN-OTM-0406-19-s02.zip › Rigbox-master-2020-05-18/Rigbox-master/+exp/TriggerLaser.m]

classdef TriggerLaser < exp.Action
  %EXP.TRIGGERLASER Triggers laser pulse in an experiment
  %   Convenience action for use with an EventHandler. This will trigger
  %   a laser using the Experiment DaqLaser, See also EXP.EVENTHANDLER,
  %   HW.DAQLASER.
  %
  % Part of Rigbox

  % 2014-05 CB created  
  
  properties
    Device % device to trigger
    Probability % probability of triggering laser on each activation
%     SizeParam
  end
  
  methods
    function obj = TriggerLaser(dev, p)
      obj.Device = dev;
      obj.Probability = p;
%       obj.SizeParam = sizeParam;
    end

    function perform(obj, eventInfo, dueTime)
      e = eventInfo.Experiment;
%       sz = param(eventInfo, obj.SizeParam); %reward size
      if rand < obj.Probability
        log(e, 'laserTriggeredTime', e.Clock.now);
        deliverBackground(obj.Device, 0);
%         post(e, 'status',...
%           {'update', e.Data.expRef, 'rewardDelivered', sz, dueTime});
      end
    end
  end
  
end
