# Supplementary material for: Rigbox: An Open-Source Toolbox for Probing Neurons and Behavior
Source: eNeuro. 2020 Jul 9;7(4):ENEURO.0406-19.2020. doi: 10.1523/ENEURO.0406-19.2020 (PMC7363478; doi:10.1523/ENEURO.0406-19.2020)
Supplement: Extended Data 1 — We recommend looking at and downloading the code directly from the github repository, at https://github.com/cortex-lab/Rigbox. Download Extended Data 1, ZIP file. [file enu-eN-OTM-0406-19-s02.zip › Rigbox-master-2020-05-18/Rigbox-master/+exp/UniformInterval.m]

classdef UniformInterval < exp.TimeSampler
  %EXP.UNIFORMINTERVAL A time sampled uniformly from an interval
  %   TODO. See also EXP.TIMESAMPLER
  %
  % Part of Rigbox
  
  % 2012-11 CB created
  
  properties
    Min %The minimum time
    Max %The maximum time
  end
  
  methods
    function obj = UniformInterval(min, max)
      obj.Min = min;
      obj.Max = max;
    end

    function t = secs(obj)
      t = obj.Min + (obj.Max - obj.Min)*rand;
    end
  end
  
end
