# Supplementary material for: Rigbox: An Open-Source Toolbox for Probing Neurons and Behavior
Source: eNeuro. 2020 Jul 9;7(4):ENEURO.0406-19.2020. doi: 10.1523/ENEURO.0406-19.2020 (PMC7363478; doi:10.1523/ENEURO.0406-19.2020)
Supplement: Extended Data 1 — We recommend looking at and downloading the code directly from the github repository, at https://github.com/cortex-lab/Rigbox. Download Extended Data 1, ZIP file. [file enu-eN-OTM-0406-19-s02.zip › Rigbox-master-2020-05-18/Rigbox-master/+hw/+ptb/Clock.m]

classdef Clock < hw.Clock
  %HW.PTB.CLOCK A hw.Clock that uses Psychtoolbox GetSecs
  %   This clock returns time as counted by Psychtoolbox's GetSecs 
  % function. See also hw.Clock.
  %
  % Part of Rigbox

  % 2012-10 CB created
  
  methods (Access = protected)
    function t = absoluteTime(obj)
      t = GetSecs;
    end
  end
  
end
