# Supplementary material for: Rigbox: An Open-Source Toolbox for Probing Neurons and Behavior
Source: eNeuro. 2020 Jul 9;7(4):ENEURO.0406-19.2020. doi: 10.1523/ENEURO.0406-19.2020 (PMC7363478; doi:10.1523/ENEURO.0406-19.2020)
Supplement: Extended Data 1 — We recommend looking at and downloading the code directly from the github repository, at https://github.com/cortex-lab/Rigbox. Download Extended Data 1, ZIP file. [file enu-eN-OTM-0406-19-s02.zip › Rigbox-master-2020-05-18/Rigbox-master/+hw/DaqEdgeCounter.m]

classdef DaqEdgeCounter < hw.DaqRotaryEncoder
  %HW.DAQEDGECOUNTER Tracks a DAQ edge counter channel
  %   TODO Document DaqEdgeCounter class
  %
  % Part of Rigbox
  
  % 2013-01 CB created  
  
  methods
    function createDaqChannel(obj)
      [ch, idx] = obj.DaqSession.addCounterInputChannel(obj.DaqId, obj.DaqChannelId, 'EdgeCount');

      obj.DaqChannelIdx = idx; % record the index of the channel
      %initialise LastDaqValue with current counter value
      daqValue = obj.DaqSession.inputSingleScan();
      obj.LastDaqValue = daqValue(obj.DaqInputChannelIdx);
      %reset cycle number
      obj.Cycle = 0;
    end

    function msg = wiringInfo(obj)
      ch = obj.DaqSession.Channels(obj.DaqChannelIdx);
      s1 = sprintf('Terminal = %s', ch.Terminal);
      msg = [s1];
    end
  end
end
