# Supplementary material for: Rigbox: An Open-Source Toolbox for Probing Neurons and Behavior
Source: eNeuro. 2020 Jul 9;7(4):ENEURO.0406-19.2020. doi: 10.1523/ENEURO.0406-19.2020 (PMC7363478; doi:10.1523/ENEURO.0406-19.2020)
Supplement: Extended Data 1 — We recommend looking at and downloading the code directly from the github repository, at https://github.com/cortex-lab/Rigbox. Download Extended Data 1, ZIP file. [file enu-eN-OTM-0406-19-s02.zip › Rigbox-master-2020-05-18/Rigbox-master/+hw/DigitalOnOff.m]

classdef DigitalOnOff < hw.ControlSignalGenerator
  %HW.DIGITALONOFF Digital HIGH/LOW switch
  %   Currently converts input to either HIGH or LOW digital output. In the
  %   future timed switch should be introduced.
  %
  % See also HW.DAQCONTROLLER
  %
  % Part of Rigbox

  % 2017-07 MW created
  
  properties
    OnValue = 5 % The HIGH voltage to output
    OffValue = 0 % The LOW voltage to output
    ParamsFun = @(in) logical(in); % Converts input to logical
  end
  
  methods
    function obj = DigitalOnOff()
      obj.DefaultValue = obj.OffValue;
    end

    function out = waveform(obj, ~, command)
      out = obj.ParamsFun(command);
    end
  end
  
end
