# Supplementary material for: Rigbox: An Open-Source Toolbox for Probing Neurons and Behavior
Source: eNeuro. 2020 Jul 9;7(4):ENEURO.0406-19.2020. doi: 10.1523/ENEURO.0406-19.2020 (PMC7363478; doi:10.1523/ENEURO.0406-19.2020)
Supplement: Extended Data 1 — We recommend looking at and downloading the code directly from the github repository, at https://github.com/cortex-lab/Rigbox. Download Extended Data 1, ZIP file. [file enu-eN-OTM-0406-19-s02.zip › Rigbox-master-2020-05-18/Rigbox-master/+hw/Timeline.m]

classdef Timeline < handle
% HW.TIMELINE Returns an object that generates and aquires clocking pulses
%   Timeline (tl) manages the aquisition and generation of experimental
%   timing data using an NI data aquisition device.  The main timing signal
%   is called 'chrono' and consists of a digital squarewave that flips each
%   time a new chunk of data is availible from the DAQ (see
%   NotifyWhenDataAvailableExceeds for more information).  A callback
%   function to this event (see tl.process()) collects the timestamp from
%   the DAQ of the precise scan where the chrono signal flipped.  The
%   difference between this and the system time recorded when the flip
%   command was given is recorded as the CurrSysTimeTimelineOffset and can
%   be used to unify all timestamps across computers during an experiment
%   (see tl.time(), tl.ptbSecsToTimeline() and hw.TLOutputChrono).  In is
%   assumed that the time between sending the chrono pulse and recieving it
%   is negligible.
%
%   There are other available clocking signals, for instance: 'acqLive' and
%   'clock'. The former outputs a high (+5V) signal the entire time tl is
%   aquiring (0V otherwise), and can be used to trigger devices with a TTL
%   input. The 'clock' output is a regular pulse at a frequency of
%   ClockOutputFrequency and duty cycle of ClockOutputDutyCycle.  This can
%   be used to trigger a camera at a specific frame rate. See "properties"
%   below for further details on output configurations.
%
%   Besides the chrono signal, tl can aquire any number of inputs and
%   record their values on the same clock.  For example a photodiode to
%   record the times at which the screen updates (see tl.addInput).  You
%   can view the wiring information for any given channel by running
%   wiringInfo(name).
%
%   Timeline uses the PsychToolbox function GetSecs() to get the most
%   reliable system time (see GetSecs() and GetSecsTest()).  NB: both the
%   system time and the DAQ times can (and do) drift.  It also requires the
%   Data Aquisition Toolbox and the JSONlab add-on.
%
%   Example: setting up Timeline for the use with a Signals behavoural
%   experiment
%   %Open your hardware.mat file and instantiate a new Timeline object
%     timeline = hw.Timeline;
%   %Set tl to be started by default
%     timeline.UseTimeline = true;
%   %To set up chrono a wire must bridge the terminals defined in
%   timeline.Outputs(1).DaqChannelID and timeline.Inputs(1).daqChannelID
%     timeline.wiringInfo('chrono');
%   %Add the rotary encoder
%     timeline.addInput('rotaryEncoder', 'ctr0', 'Position');
%   %For a lick detector
%     timeline.addInput('lickDetector', 'ctr1', 'EdgeCount');
%   %We want use camera frame acquisition trigger by default
%     timeline.UseOutputs{end+1} = 'clock';
%   %Save your hardware.mat file
%     save('hardware.mat', 'timeline', '-append')
%
%   TODO:
%     - Register files to Alyx
%     - Comment livePlot function
%     - In future could implement option to only write to disk to avoid
%     memory limitations when aquiring a lot of data
%     - Delete local binary files once timeline has successfully saved to zserver?
%     - save par file in json instead
%
%   See also HW.TIMELINECLOCK, HW.TLOUTPUT
%
%   Part of Rigbox

%   2014-01 CB created
%   2017-10 MW updated
    
    properties
        % 'ni' is using National Instruments USB-6211 DAQ
        DaqVendor = 'ni'
        % Device ID can be found with daq.getDevices()
        DaqIds = 'Dev1'
        % Rate at which daq aquires data in Hz, see Rate
        DaqSampleRate = 1000
        % Determines the number of data samples to be processed each time,
        % see Timeline.process(), constructor and
        % NotifyWhenDataAvailableExceeds
        DaqSamplesPerNotify
        % Array of output classes, defining any signals you desire to be
        % sent from the daq. See Also HW.TLOUTPUT, HW.TLOUTPUTCLOCK
        Outputs = hw.TLOutputChrono
        % All configured inputs. 
        Inputs = struct('name', 'chrono',...
            'arrayColumn', -1,... -1 is default indicating unused, this is update when the channels are added during tl.start()
            'daqChannelID', 'ai0',...
            'measurement', 'Voltage',...
            'terminalConfig', 'SingleEnded',...
            'axesScale', 1) % multiplicative vertical scaling for when live plotting the input
        % Array of inputs to record while tl is running
        UseInputs = {'chrono'}
        % Currently pauses for at least 2 secs as 'hack' before stopping
        % main DAQ session to allow
        StopDelay = 2
        % Expected experiment time so data structure is initialised to
        % sensible size (in secs)
        MaxExpectedDuration = 2*60*60
        % Default data type for the acquired data array (i.e.
        % Data.rawDAQData)
        AquiredDataType = 'double'
        % If true, timeline is started by default (otherwise can be toggled
        % with the t key in expServer)
        UseTimeline matlab.lang.OnOffSwitchState = 'off'
        % If true the data are plotted as the data are aquired
        LivePlot matlab.lang.OnOffSwitchState = 'off'
        % Figure position in normalized units, default is full screen
        FigureScale = [0 0 1 1]
        % If true the data buffer is written to disk as they're aquired NB:
        % in the future this will happen by default
        WriteBufferToDisk matlab.lang.OnOffSwitchState = 'off'
    end
    
    properties (Dependent)
        % Sampling interval defined as 1/DaqSampleRate
        SamplingInterval
        % Switch set to true when the first chrono pulse is aquired and
        % set to false when tl is stopped (and everything saved), see
        % tl.process and tl.stop
        IsRunning matlab.lang.OnOffSwitchState = 'off'
    end
    
    properties (Transient, Access = protected)
        % Holds the listener for 'DataAvailable', see DataAvailable and
        % Timeline.process()
        Listener
        % The last timestamp returned from the daq during the DataAvailable
        % event.  Used to check sampling continuity, see tl.process()
        LastTimestamp
        % The expRef string.  See tl.start()
        Ref
        % An Alyx object instance used for file registration.  See
        % tl.start()
        AlyxInstance Alyx
        % A structure containing timeline data
        Data
        % A figure handle for plotting the aquired data as it's processed
        Axes
        % The data file ID for writing aquired data directly to disk
        DataFID
    end
    
    properties (Transient, SetAccess = protected, GetAccess = {?hw.Timeline, ?hw.TLOutput})
        % Map of daq sessions and their channels, created at tl.start()
        Sessions = containers.Map
    end
    
    methods
        function obj = Timeline(hw)
            % TIMELINE Constructor method
            %   HW.TIMELINE(hw) constructor can take a timeline hardware
            %   structure as an input, replicating a previous instance.
            %   Adds chrono, aquireLive and clock to the outputs list,
            %   along with default ports and delays
            
            obj.DaqSamplesPerNotify = 1/obj.SamplingInterval; % calculate DaqSamplesPerNotify
            if nargin % if old tl hardware struct provided, use these to populate properties
                % Configure the inputs
                obj.Inputs = hw.inputs;
                obj.DaqVendor = hw.daqVendor;
                obj.DaqIds = hw.daqDevice;
                obj.DaqSampleRate = hw.daqSampleRate;
                obj.DaqSamplesPerNotify = hw.daqSamplesPerNotify;
                % Configure the outputs
                outputs = catStructs(hw.Outputs);
                obj.Outputs = objfun(@(o)eval([o.Class '(o)']), outputs, 'Uni', false);
                obj.Outputs = [obj.Outputs{:}];
            end
        end
        
        function start(obj, expRef, ai)
            % START Starts timeline data acquisition
            %   START(obj, ref, AlyxInstance) starts all DAQ sessions and adds
            %   the relevant output and input channels.
            %
            % See Also HW.TLOUTPUT/START
            
            if obj.IsRunning % check if it's already running, and if so, stop it
                disp('Timeline already running, stopping first');
                obj.stop();
            end
            obj.Ref = expRef; % set the current experiment ref
            obj.AlyxInstance = ai; % set the current instance of Alyx
            init(obj); % start the relevent sessions and add channels
            
            obj.Listener = obj.Sessions('main').addlistener('DataAvailable', @obj.process); % add listener
            
            % initialise daq data array
            numSamples = obj.DaqSampleRate*obj.MaxExpectedDuration;
            channelDirs = io.daqSessionChannelDirections(obj.Sessions('main'));
            numInputChannels = sum(strcmp(channelDirs, 'Input'));
            
            obj.Data.savePaths = dat.expFilePath(expRef, 'timeline');
            %find the local path to save the data to file during aquisition
            if obj.WriteBufferToDisk
                fprintf(1, 'opening binary file for writing\n');
                localPath = dat.expFilePath(expRef, 'timeline', 'local', 'dat'); % get the local exp data path
                if ~exist(fileparts(localPath),'dir'); mkdir(fileparts(localPath)); end % if the folder doesn't exist, create it
                obj.DataFID = fopen(localPath, 'w'); % open a binary data file
                % save params now so if things crash later you at least have this record of the data type and size so you can load the dat
                parfid = fopen([localPath(1:end-4) '.par'], 'w'); % open a parameter file
                fprintf(parfid, 'type = %s\n', obj.AquiredDataType); % record the data type
                fprintf(parfid, 'nChannels = %d\n', numInputChannels); % record the number of channels
                fprintf(parfid, 'Fs = %d\n', obj.DaqSampleRate); % record the DAQ sample date
                fclose(parfid); % close the file
            end
            
            obj.Data.rawDAQData = zeros(numSamples, numInputChannels, obj.AquiredDataType);
            obj.Data.rawDAQSampleCount = 0;
            obj.Data.startDateTime = now;
            obj.Data.startDateTimeStr = datestr(obj.Data.startDateTime);
            
            %%Start the DAQ acquiring
            %LastTimestamp is the timestamp of the last acquisition sample, which is
            %saved to ensure continuity of acquisition. Here it is initialised as if a
            %previous acquisition had been made in negative time, since the first
            %acquisition timestamp will be zero
            obj.LastTimestamp = -obj.SamplingInterval;
            startBackground(obj.Sessions('main')); % start aquisition
            
            % wait for first acquisition processing to begin
            while ~obj.IsRunning; pause(5e-3); end
            
            % Start each output
            arrayfun(@start, obj.Outputs)
            
            % Report success
            fprintf('Timeline started successfully for ''%s''.\n', expRef);
        end
        
        function record(obj, name, event, t)
            % Records an event in Timeline
            %   TL.RECORD(name, event, [time]) records an event in the Timeline
            %   object in fields prefixed with 'name', with data in 'event'. Optionally
            %   specify time 't', otherwise the time of call will be used (relative to
            %   Timeline acquisition).
            if nargin < 4; t = time(obj); end % default to time now (using Timeline clock)
            initLength = 100; % default initial length of event data arrays
            
            timesFieldName = [name 'Times'];
            countFieldName = [name 'Count'];
            eventFieldName = [name 'Events'];
            
            %%create fields in Timeline struct if not already
            if ~isfield(obj.Data, timesFieldName)
                obj.Data.(timesFieldName) = zeros(initLength,1);
            end
            if ~isfield(obj.Data, countFieldName)
                obj.Data.(countFieldName) = 0;
            end
            if ~isfield(obj.Data, eventFieldName)
                obj.Data.(eventFieldName) = cell(initLength, 1);
            end
            
            %%increment the event count
            newCount = obj.Data.(countFieldName) + 1;
            
            %%grow arrays if necessary
            eventsLength = length(obj.Data.(eventFieldName));
            if newCount > eventsLength
                obj.Data.(eventFieldName){2*eventsLength} = [];
                obj.Data.(timesFieldName) = [obj.Data.(timesFieldName) ; ...
                    zeros(size(obj.Data.(timesFieldName)))];
            end
            
            %%store the event at the appropriate index
            obj.Data.(timesFieldName)(newCount) = t;
            obj.Data.(eventFieldName){newCount} = event;
            obj.Data.(countFieldName) = newCount;
        end
        
        function secs = time(obj, strict)
            % TIME Time relative to Timeline acquisition
            %   secs = TL.TIME([strict]) Returns the time in seconds relative to
            %   Timeline data acquistion. 'strict' is optional (defaults to true), and
            %   if true, this function will fail if Timeline is not running. If false,
            %   it will just return the time using Psychtoolbox GetSecs if it's not
            %   running.
            % See also TL.PTBSECSTOTIMELINE().
            if nargin < 2; strict = true; end
            if obj.IsRunning
                idx = arrayfun(@(out)isa(out, 'hw.TLOutputChrono'), obj.Outputs);
                secs = GetSecs - obj.Outputs(idx).CurrSysTimeTimelineOffset;
            elseif strict
                error('Tried to use Timeline clock when Timeline is not running');
            else
                % Timeline not running, but not being 'strict' so just return the system
                % time as if it were the Timeline clock
                secs = GetSecs;
            end
        end
        
        function secs = ptbSecsToTimeline(obj, secs)
            % PTBSECSTOTIMELINE Convert from Pyschtoolbox to Timeline time
            %   secs = TL.PTBSECSTOTIMELINE(secs) takes a timestamp 'secs' obtained
            %   from Pyschtoolbox's functions and converts to Timeline-relative time.
            %   See also TL.TIME().
            assert(obj.IsRunning, 'Timeline is not running.');
            idx = arrayfun(@(out)isa(out, 'hw.TLOutputChrono'), obj.Outputs);
            secs = secs - obj.Outputs(idx).CurrSysTimeTimelineOffset;
        end
        
        function addInput(obj, name, channelID, measurement,...
                terminalConfig, axesScale, use)
            % Add a new input to the object's Input property
            %   ADDINPUT(name, channelID, measurement, terminalConfig, use)
            %   adds a new input 'name' to the Inputs list.  If use is
            %   true, the input is also added to the UseInputs array.
            
            % if no terminal config specified, leave empty which means use the
            % DAQ default for that port
            if nargin < 5; terminalConfig = []; end
            
            % if use is not specified, assume user wants normal scaling
            if nargin < 6; axesScale = 1; end
            
            % if use is not specified, assume user wants to record input
            if nargin < 7; use = true; end
            
            assert(~any(strcmp(name, {obj.Inputs.name})),...
                'An input by the name of ''%s'' has already been added.', name);
            
            % sanitize measurement variable
            switch lower(measurement)
                case {'volts','voltage'}
                    measurement = 'Voltage';
                case {'edge','edgecount'}
                    measurement = 'EdgeCount';
                case {'pos','position'}
                    measurement = 'Position';
                otherwise
                    error('Unknown measurement type ''%s''', measurement);
            end
            % sanitize terminalConfig variable
            switch lower(char(terminalConfig))
                case {'dif','diff','differential'}
                    terminalConfig = 'Differential';
                case {'single','singleended'}
                    terminalConfig = 'SingleEnded';
            end
            s = struct('name', name,...
                'arrayColumn', -1,... % -1 is default indicating unused
                'daqChannelID', channelID,...
                'measurement', measurement,...
                'terminalConfig', terminalConfig,...
                'axesScale', axesScale);
            obj.Inputs = [obj.Inputs s]; % add the new input
            if use; obj.UseInputs = [obj.UseInputs {name}]; end % add to UseInputs
            
            % Report success
            fprintf('Timeline input ''%s'' successfully added.\n', name);
        end
        
        function wiringInfo(obj, name)
            % WIRINGINFO Return information about how the input/output
            % 'name' is wired.  If no name is provided, the different port
            % naming conventions of the NI DAQ are returned.
            if nargin < 2
                fprintf('For NI USB-6211 the following ports are by default equivelant:\n')
                fprintf('PFI0-3 = port0/line0-3 = ctr0-3\n')
                fprintf('PFI4-7 = port1/line0-3\n')
                fprintf('ctr0-3 = port1/line0-3\n')
            else
                outputClasses = arrayfun(@class, obj.Outputs, 'uni', false);
                if strcmp(name, 'chrono') % Chrono wiring info
                    idI = cellfun(@(s2)strcmp('chrono',s2), {obj.Inputs.name});
                    idO = find(cellfun(@(s2)strcmp('hw.TLOutputChrono',s2), outputClasses),1);
                    fprintf('Bridge terminals %s and %s\n',...
                        obj.Outputs(idO).DaqChannelID, obj.Inputs(idI).daqChannelID)
                elseif any(strcmpi(name, {obj.Outputs.Name})) % Output wiring info
                    idx = cellfun(@(s2)strcmpi(name,s2), {obj.Outputs.Name});
                    fprintf('Connect %s to terminal %s of the DAQ\n',...
                        obj.Outputs(idx).Name, obj.Outputs(idx).DaqChannelID)
                elseif any(strcmpi(name, {obj.Inputs.name})) % Input wiring info
                    idx = cellfun(@(s2)strcmpi(name,s2), {obj.Inputs.name});
                    fprintf('Connect %s to terminal %s of the DAQ\n',...
                        obj.Inputs(idx).name, obj.Inputs(idx).daqChannelID)
                else
                    fprintf('No inputs or outputs of that name were found\n')
                end
            end
        end
        
        function v = get.SamplingInterval(obj)
            %GET.SAMPLINGINTERVAL Defined as the reciprocal of obj.DaqSampleRate
            v = 1/obj.DaqSampleRate;
        end
        
        function bool = get.IsRunning(obj)
            % TL.ISRUNNING Determine whether tl is running.
            %   timeline is officially 'running' when first acquisition
            %   samples are in, i.e. the raw sample count is greater than 0
            if isfield(obj.Data, 'rawDAQSampleCount')&&...
                    obj.Data.rawDAQSampleCount > 0
                % obj.Data.rawDAQSampleCount is greater than 0 during the first call to tl.process
                bool = true;
            else % obj.Data is cleared in tl.stop, after all data are saved
                bool = false;
            end
        end
        
        function set.StopDelay(obj, delay)
            if delay < 2
                warning('Timeline:StopDelay:DelayTooShort',...
                    'A stop delay less than 2s may cause some output samples to be missed upon stopping');
            end
            obj.StopDelay = delay;
        end
        
        function stop(obj)
            %TL.STOP Stops Timeline data acquisition
            %   TL.STOP() Deletes the listener, saves the aquired data,
            %   stops all running DAQ sessions
            %
            % See Also HW.TLOUTPUT/STOP
            if ~obj.IsRunning
                warning('Nothing to do, Timeline is not running!')
                return
            end
            
            % stop acquisition output signals
            arrayfun(@stop, obj.Outputs)
            % wait for the final samples to be aquired
            pause(obj.StopDelay)
            
            % stop actual DAQ aquisition
            stop(obj.Sessions('main'));
            
            % wait before deleting the listener to ensure most recent
            % samples are processed
            pause(1.5);
            delete(obj.Listener) % now delete the data listener
            
            % only keep the used part of the daq input array
            obj.Data.rawDAQData((obj.Data.rawDAQSampleCount + 1):end,:) = [];
            
            % generate timestamps in seconds for the samples
            obj.Data.rawDAQTimestamps = ...
                obj.SamplingInterval*(0:obj.Data.rawDAQSampleCount - 1);
            
            % replicate old tl data struct for legacy code
            idx = cellfun(@(s2)strcmp('chrono',s2), {obj.Inputs.name});
            arrayChronoColumn = obj.Inputs(idx).arrayColumn;
            inputsIdx = cellfun(@(x)find(strcmp({obj.Inputs.name}, x),1), obj.UseInputs);
            
            % this block finds the daqChannelID for chrono and acqLive if
            % they exist, plus some clock parameters - all for legacy
            % metadata saving, see below
            outputClasses = arrayfun(@class, obj.Outputs, 'uni', false);
            chronoChan = []; nextChrono = []; acqLiveChan = []; useClock = false; clockF = []; clockD = [];
            LastClockSentSysTime = []; CurrSysTimeTimelineOffset = [];
            chronoOutputIdx = find(strcmp(outputClasses, 'hw.TLOutputChrono'),1);
            if ~isempty(chronoOutputIdx)
                chronoChan = obj.Outputs(chronoOutputIdx).DaqChannelID;
                nextChrono = obj.Outputs(chronoOutputIdx).NextChronoSign;
                LastClockSentSysTime = obj.Outputs(chronoOutputIdx).LastClockSentSysTime;
                CurrSysTimeTimelineOffset = obj.Outputs(chronoOutputIdx).CurrSysTimeTimelineOffset;
            end
            acqLiveOutputIdx = find(strcmp(outputClasses, 'hw.TLOutputAcqLive'),1);
            if ~isempty(acqLiveOutputIdx)
                acqLiveChan = obj.Outputs(acqLiveOutputIdx).DaqChannelID;
            end
            clockOutputIdx = find(strcmp(outputClasses, 'hw.TLOutputClock'),1);
            if ~isempty(clockOutputIdx)
                useClock = true;
                clockF = obj.Outputs(clockOutputIdx).Frequency;
                clockD = obj.Outputs(clockOutputIdx).DutyCycle;
            end
            
            % legacy metadata
            obj.Data.hw = struct('daqVendor', obj.DaqVendor, 'daqDevice', obj.DaqIds,...
                'daqSampleRate', obj.DaqSampleRate, 'daqSamplesPerNotify', obj.DaqSamplesPerNotify,...
                'chronoOutDaqChannelID', chronoChan, 'acqLiveOutDaqChannelID', acqLiveChan,...
                'useClockOutput', useClock, 'clockOutputFrequency', clockF,...
                'clockOutputDutyCycle', clockD, 'samplingInterval', obj.SamplingInterval,...
                'inputs', obj.Inputs(inputsIdx), ... % find the correct inputs, in the correct order
                'arrayChronoColumn', arrayChronoColumn);
            obj.Data.expRef = obj.Ref; % save experiment ref
            obj.Data.isRunning = obj.IsRunning;
            obj.Data.nextChronoSign = nextChrono;
            obj.Data.lastTimestamp = obj.LastTimestamp;
            obj.Data.lastClockSentSysTime = LastClockSentSysTime;
            obj.Data.currSysTimeTimelineOffset = CurrSysTimeTimelineOffset;
            
            % saving hardware metadata for each output
            for outIdx = 1:numel(obj.Outputs)
                s = obj2struct(obj.Outputs(outIdx));
                obj.Data.hw.Outputs{outIdx} = s;
            end
            
            % save tl to all paths
            superSave(obj.Data.savePaths, struct('Timeline', obj.Data));
            
            %  write hardware info to a JSON file for compatibility with database
            fid = fopen(fullfile(fileparts(obj.Data.savePaths{2}), 'TimelineHW.json'), 'w');
            fprintf(fid, '%s', jsonencode(obj.Data.hw));
            fclose(fid);
            
            % save each recorded vector into the correct format in Timeline
            % timebase for Alyx and optionally into universal timebase if
            % conversion is provided. TODO: Make timelineToALF a class method
            if exist('+alf/timelineToALF','file') && exist('writeNPY','file')
                alf.timelineToALF(obj.Data, [],...
                    fileparts(dat.expFilePath(obj.Data.expRef, 'timeline', 'master')))
            else
                warning('did not write files into alf format. Check that alyx-matlab and npy-matlab repositories are in path');
            end
            
            %Register ALF components and hardware structures to Alyx
            %database. TODO: Make this process more robust.
            subject = dat.parseExpRef(obj.Data.expRef);
            if ~isempty(obj.AlyxInstance) && obj.AlyxInstance.IsLoggedIn && ~strcmp(subject,'default')
                try
                    files = dir(fileparts(obj.Data.savePaths{2}));
                    files = fullfile(files(1).folder, {files(endsWith({files.name},...
                      {'HW.json', '.raw.npy', '_Timeline.npy'})).name});
                    obj.AlyxInstance.registerFile([obj.Data.savePaths{2} files]);
                catch ex
                    warning(ex.identifier, 'couldn''t register files to Alyx: %s', ex.message);
                end
            end
            
            % delete data from memory, tl is now officially no longer running
            obj.Data = [];
            
            % reset arrayColumn fields
            [obj.Inputs.arrayColumn] = deal(-1);
            
            % delete the figure axes, if necessary
            if obj.LivePlot; close(get(obj.Axes, 'Parent')); obj.Axes = []; end
            
            % close binary file, if necessary
            if ~isempty(obj.DataFID); fclose(obj.DataFID); end
            
            % Report successful stop
            fprintf('Timeline for ''%s'' stopped and saved successfully.\n', obj.Ref);
        end
    end
        
    methods (Access = private)
        function init(obj)
            % Create DAQ session and add channels
            %   TL.INIT() creates all the DAQ sessions
            %   and stores them in the Sessions map by their Outputs name.
            %   Also add a 'main' session to which all input channels are
            %   added.
            %
            % See Also DAQ.CREATESESSION
            
            %%reate channels for each input
            [use, idx] = intersect({obj.Inputs.name}, obj.UseInputs);% find which inputs to use
            assert(numel(idx) == numel(obj.UseInputs), 'Not all inputs were recognised');
            inputSession = daq.createSession(obj.DaqVendor); %create DAQ session for input aquisition
            inputSession.Rate = obj.DaqSampleRate; % set the aquisition sample rate
            inputSession.IsContinuous = true; % once started, continue acquiring until manually stopped
            inputSession.NotifyWhenDataAvailableExceeds = obj.DaqSamplesPerNotify; % when to process data
            obj.Sessions('main') = inputSession;
            for i = 1:length(use)
                in = obj.Inputs(strcmp({obj.Inputs.name}, obj.UseInputs(i)));
                fprintf(1, 'adding channel %s on %s\n', in.name, in.daqChannelID);
                
                switch in.measurement
                    case 'Voltage'
                        ch = obj.Sessions('main').addAnalogInputChannel(obj.DaqIds, in.daqChannelID, in.measurement);
                        if ~isempty(in.terminalConfig)
                            ch.TerminalConfig = in.terminalConfig;
                        end
                    case 'EdgeCount'
                        obj.Sessions('main').addCounterInputChannel(obj.DaqIds, in.daqChannelID, in.measurement);
                    case 'Position'
                        ch = obj.Sessions('main').addCounterInputChannel(obj.DaqIds, in.daqChannelID, in.measurement);
                        % we assume quadrature encoding (X4) for position measurement
                        ch.EncoderType = 'X4';
                end
                obj.Inputs(strcmp({obj.Inputs.name}, obj.UseInputs(i))).arrayColumn = i;
            end
            
            %Initialize outputs
            arrayfun(@(out)out.init(obj), obj.Outputs)
        end
        
        function process(obj, ~, event)
            % PROCESS() Listener for processing acquired Timeline data
            %   TL.PROCESS(source, event) is a listener callback
            %   function for handling tl data acquisition. Called by the
            %   'main' DAQ session with latest chunk of data. This is
            %   compiled into an array which is later saved (see
            %   tl.stop()). Additionally, sign of the chrono signal is
            %   flipped on each call (at LastClockSentSysTime), and the
            %   time of the previous flip is found in the data and its
            %   timestamp noted. This is used by tl.time() to convert
            %   between system time and acquisition time.
            %
            %   LastTimestamp is the time of the last scan in the previous
            %   data chunk, and is used to ensure no data samples have been
            %   lost.
            %
            % See Also HW.TLOUTPUT/PROCESS
            
            %Assert continuity of this data from previous
            assert(abs(event.TimeStamps(1) - obj.LastTimestamp - obj.SamplingInterval) < 1e-8,...
                'Discontinuity of DAQ acquistion detected: last timestamp was %f and this one is %f',...
                obj.LastTimestamp, event.TimeStamps(1));
            
            %Process methods for outputs
            arrayfun(@(out)out.process(obj, event), obj.Outputs);
            
            %Store new samples into the timeline array
            prevSampleCount = obj.Data.rawDAQSampleCount;
            newSampleCount = prevSampleCount + size(event.Data, 1);
            
            %If necessary, grow input array by doubling its size
            while newSampleCount > size(obj.Data.rawDAQData, 1)
                disp('Reached capacity of DAQ data array, growing');
                obj.Data.rawDAQData = [obj.Data.rawDAQData ; zeros(size(obj.Data.rawDAQData))];
            end
            
            %Now slice the data into the array
            obj.Data.rawDAQData((prevSampleCount + 1):newSampleCount,:) = event.Data;
            obj.Data.rawDAQSampleCount = newSampleCount;
            
            %Update continuity timestamp for next check
            obj.LastTimestamp = event.TimeStamps(end);
            % if writing to binary file, save data there
            if obj.WriteBufferToDisk && ~isempty(obj.DataFID)
                datToWrite = cast(event.Data, obj.AquiredDataType); % Ensure data are the correct type
                fwrite(obj.DataFID, datToWrite', obj.AquiredDataType); % Write to file
            end
            
            %If plotting the channels live, plot the new data
            if obj.LivePlot
              obj.livePlot(event.Data)
            else % If LivePlot has been toggled to false, delete the figure
              if ~isempty(obj.Axes)
                close(obj.Axes.Parent)
                obj.Axes = [];
              end
            end
        end
        
        function livePlot(obj, data)
            % Plot the data scans as they're aquired
            %   TL.LIVEPLOT(source, event) plots the data aquired by the
            %   DAQ while the PlotLive property is true.
            if isempty(obj.Axes)
                f = figure('Units', 'Normalized');
                obj.Axes = gca; % store a handle to the axes
                if isprop(obj, 'FigurePosition') && ~isempty(obj.FigurePosition)
                    set(f, 'Position', obj.FigurePosition); % set the figure position
                end
            end
            
            % get the names of the inputs being recorded (in the correct
            % order)
            names = pick({obj.Inputs.name}, cellfun(@(x)find(strcmp({obj.Inputs.name}, x),1), obj.UseInputs), 'cell');
            nSamps = size(data,1); % Get the number of samples in this chunck
            nChans = size(data,2); % Get the number of channels
            traceSep = 7; % unit is Volts - for most channels the max is 5V so this is a good separation
            offsets = (1:nChans)*traceSep;
            
            % scales control a vertical scaling of each trace
            % (multiplicative) and can be set manually in the config. A
            % nicer future version would put a scroll wheel callback on the
            % figure and scale by scrolling the one that's hovered over
            scales = pick([obj.Inputs.axesScale], cellfun(@(x)find(strcmp({obj.Inputs.name}, x),1), obj.UseInputs));
            
            traces = get(obj.Axes, 'Children');
            if isempty(traces)
                Fs = obj.DaqSampleRate;
                plot((1:Fs*10)/Fs, zeros(Fs*10, length(names))+repmat(offsets, Fs*10, 1));
                traces = get(obj.Axes, 'Children');
                set(obj.Axes, 'YTick', offsets);
                set(obj.Axes, 'YTickLabel', names);
            end
            
            % get the measurement type of each channel, since Position-type
            % inputs are plotted differently.
            meas = pick({obj.Inputs.measurement}, cellfun(@(x)find(strcmp({obj.Inputs.name}, x),1), obj.UseInputs), 'cell');
            
            for t = 1:length(traces)
                if strcmp(meas{t}, 'Position')
                    % if a position sensor (i.e. rotary encoder) scale
                    % by the first point and allow negative values
                    if any(data(:,t)>2^31); data(data(:,t)>2^31,t) = data(data(:,t)>2^31,t)-2^32; end
                    data(:,t) = data(:,t)-data(1,t);
                end
                yy = get(traces(end-t+1), 'YData'); % get current data for trace
                yy(1:end-nSamps) = yy(nSamps+1:end); % add the new chuck for channel
                % scale and offset the traces
                if strcmp(meas{t}, 'Position')
                    % for position-type inputs, plot velocity (take the
                    % diff, and smooth) rather than absolute. this is
                    % necessary to prevent the value from wandering way off
                    % the range and making it impossible to see any of the
                    % other traces. Plus it is probably more useful,
                    % anyway.
                    yy(end-nSamps+1:end) = conv(diff([data(1,t); data(:,t)]),...
                        gausswin(50)./sum(gausswin(50)), 'same') * scales(t) + offsets(t);
                else
                    yy(end-nSamps+1:end) = data(:,t)*scales(t)+offsets(t);
                end
                set(traces(end-t+1), 'YData', yy); % replot with the new data
            end
        end
    end
end
