# Supplementary material for: Rigbox: An Open-Source Toolbox for Probing Neurons and Behavior
Source: eNeuro. 2020 Jul 9;7(4):ENEURO.0406-19.2020. doi: 10.1523/ENEURO.0406-19.2020 (PMC7363478; doi:10.1523/ENEURO.0406-19.2020)
Supplement: Extended Data 1 — We recommend looking at and downloading the code directly from the github repository, at https://github.com/cortex-lab/Rigbox. Download Extended Data 1, ZIP file. [file enu-eN-OTM-0406-19-s02.zip › Rigbox-master-2020-05-18/Rigbox-master/+hw/TimelineClock.m]

classdef TimelineClock < hw.Clock
  %TimelineClock A Clock that uses Timeline time
  %   This clock returns time as counted by relative to Timeline's clock.
  %   See also hw.Clock.
  %
  % Part of Rigbox
  
  % 2013-01 CB created
  
  properties
      Timeline % Handle to rig timeline object
  end
  
  methods
      
    function obj = TimelineClock(tl)
      if nargin
        obj.Timeline = tl;
      end
    end
    
  end
  
  methods (Access = protected)
      
    function t = absoluteTime(obj)
      if isempty(obj.Timeline)
        t = tl.time;
      else
        t = obj.Timeline.time();
      end
    end
    
  end
  
end
