# Supplementary material for: Rigbox: An Open-Source Toolbox for Probing Neurons and Behavior
Source: eNeuro. 2020 Jul 9;7(4):ENEURO.0406-19.2020. doi: 10.1523/ENEURO.0406-19.2020 (PMC7363478; doi:10.1523/ENEURO.0406-19.2020)
Supplement: Extended Data 1 — We recommend looking at and downloading the code directly from the github repository, at https://github.com/cortex-lab/Rigbox. Download Extended Data 1, ZIP file. [file enu-eN-OTM-0406-19-s02.zip › Rigbox-master-2020-05-18/Rigbox-master/+psy/erf_psycho.m]

function f = erf_psycho(pars,xx)
%ERF_PSYCHO erf function from 0 to 1, with lapse rate
%
% f = erf_psycho([threshold slope gamma],xx)
%
% computes:
% f = gamma + (1-2*gamma)* (erf( (xx-threshold)/slope ) + 1)/2
%
% MC 2000

threshold	= pars(1);
slope 		= pars(2);
gamma       = pars(3);

f = gamma + (1-2*gamma)* (erf( (xx-threshold)/slope ) + 1)/2;
