# Supplementary material for: Rigbox: An Open-Source Toolbox for Probing Neurons and Behavior
Source: eNeuro. 2020 Jul 9;7(4):ENEURO.0406-19.2020. doi: 10.1523/ENEURO.0406-19.2020 (PMC7363478; doi:10.1523/ENEURO.0406-19.2020)
Supplement: Extended Data 1 — We recommend looking at and downloading the code directly from the github repository, at https://github.com/cortex-lab/Rigbox. Download Extended Data 1, ZIP file. [file enu-eN-OTM-0406-19-s02.zip › Rigbox-master-2020-05-18/Rigbox-master/+psy/stripIncompleteTrials.m]

function block = stripIncompleteTrials(block)
%stripIncompleteTrials Removes any incomplete trials from the block(s).

  function b = strip(b)
    if ~isfield(b, 'numCompletedTrials')
      %if no numCompletedTrials then assume it non were completed (e.g. it
      %crashed before it got going
      b.numCompletedTrials = 0;
    end
    if isfield(b, 'trial')
      % only strip new block type (trial field, not Trials)
      b.trial = b.trial(1:b.numCompletedTrials);
    end
  end

if iscell(block)
  block = mapToCell(@strip, block); % ensure we return a cell
else
  block = arrayfun(@strip, block);
end

end
