# Supplementary material for: Rigbox: An Open-Source Toolbox for Probing Neurons and Behavior
Source: eNeuro. 2020 Jul 9;7(4):ENEURO.0406-19.2020. doi: 10.1523/ENEURO.0406-19.2020 (PMC7363478; doi:10.1523/ENEURO.0406-19.2020)
Supplement: Extended Data 1 — We recommend looking at and downloading the code directly from the github repository, at https://github.com/cortex-lab/Rigbox. Download Extended Data 1, ZIP file. [file enu-eN-OTM-0406-19-s02.zip › Rigbox-master-2020-05-18/Rigbox-master/+psy/visualContrasts.m]

function cons = visualContrasts(trials)
%PSY.VISUALCONTRASTS Stimuli visual contrasts for each trial
%   c = PSY.VISUALCONTRASTS(trials) Returns a matrix of visual stimuli
%   contrasts for each trial. Each column is for a different trial, and
%   each row is the contrast of each stimulus present during each trial.
%
% Part of Rigbox

% 2013-06 CB created

condition = [trials.condition];

if numel(condition) > 1
  if isrow(condition(1).visCueContrast)
    cons = cell2mat({condition.visCueContrast}')';  
  else
    cons = cell2mat({condition.visCueContrast});
  end
else
  cons = zeros(2, 0);
end
end
