# Supplementary material for: Rigbox: An Open-Source Toolbox for Probing Neurons and Behavior
Source: eNeuro. 2020 Jul 9;7(4):ENEURO.0406-19.2020. doi: 10.1523/ENEURO.0406-19.2020 (PMC7363478; doi:10.1523/ENEURO.0406-19.2020)
Supplement: Extended Data 1 — We recommend looking at and downloading the code directly from the github repository, at https://github.com/cortex-lab/Rigbox. Download Extended Data 1, ZIP file. [file enu-eN-OTM-0406-19-s02.zip › Rigbox-master-2020-05-18/Rigbox-master/+srv/ExpEvent.m]

classdef ExpEvent < event.EventData
  %SRV.EXPEVENT A message carrying info about an experiment event
  %   TODO. See EXP.EXPERIMENT & EXP.EXPPANEL.
  %
  % Part of Rigbox
  
  % 2013-06 CB created
  
  properties
    Name %name of the event
    Ref %reference of the experiment
    Data %additional (arbritrary) data pertaining to the event
  end
  
  methods
    function e = ExpEvent(name, ref, data)
      if nargin < 3
        data = [];
      end
      e.Name = name;
      e.Ref = ref;
      e.Data = data;
    end  
  end
  
end
