# Supplementary material for: Rigbox: An Open-Source Toolbox for Probing Neurons and Behavior
Source: eNeuro. 2020 Jul 9;7(4):ENEURO.0406-19.2020. doi: 10.1523/ENEURO.0406-19.2020 (PMC7363478; doi:10.1523/ENEURO.0406-19.2020)
Supplement: Extended Data 1 — We recommend looking at and downloading the code directly from the github repository, at https://github.com/cortex-lab/Rigbox. Download Extended Data 1, ZIP file. [file enu-eN-OTM-0406-19-s02.zip › Rigbox-master-2020-05-18/Rigbox-master/+srv/findService.m]

function s = findService(id, varargin)
%SRV.FINDSERVICE Returns experiment service(s) with specified id(s)
%   This and EXP.BASICSERVICES has been replaced by SRV.LOADSERVICE. See
%   also SRV.SERVICE, SRV.LOADSERVICE, SRV.BASICSERVICES.
%
% Part of Rigbox

% 2013-06 CB created

services = srv.basicServices;

ids = mapToCell(@(s) s.Id, services);

  function s = find(id)
    s = services(strcmp(ids, id));
    assert(numel(s) > 0, 'No service with id ''%s'' found', id);
    assert(~(numel(s) > 1), 'More than one service with id ''%s'' found', id);
    s = s{1};
  end

if nargin > 1
  %when called with multiple arguments, assume that each one is an id, so
  %just convert to a standard call with a single cell array argument
  s = srv.findService(cat(2, id, varargin));
elseif iscell(id)
  s = mapToCell(@find, id);
else
  s = find(id);
end

end
