# Supplementary material for: Rigbox: An Open-Source Toolbox for Probing Neurons and Behavior
Source: eNeuro. 2020 Jul 9;7(4):ENEURO.0406-19.2020. doi: 10.1523/ENEURO.0406-19.2020 (PMC7363478; doi:10.1523/ENEURO.0406-19.2020)
Supplement: Extended Data 1 — We recommend looking at and downloading the code directly from the github repository, at https://github.com/cortex-lab/Rigbox. Download Extended Data 1, ZIP file. [file enu-eN-OTM-0406-19-s02.zip › Rigbox-master-2020-05-18/Rigbox-master/+srv/loadService.m]

function services = loadService(hostnames)
%SRV.LOADSERVICE Returns experiment service(s) with specified hostnames
%   A function that can return a cell array of BasicUDPService objects, one
%   object for each of the hostnames provided. See also SRV.SERVICE,
%   SRV.PREPAREEXP, SRV.BASICUDPSERVICE.
%
% Part of Rigbox

% 2013-06 CB created

hostnames = ensureCell(hostnames);
services = cell(1, length(hostnames));
for h = 1:length(hostnames)
    services{h} = srv.BasicUDPService(hostnames{h});
    services{h}.ResponseTimeout = 5;
end

end
