# Supplementary material for: Rigbox: An Open-Source Toolbox for Probing Neurons and Behavior
Source: eNeuro. 2020 Jul 9;7(4):ENEURO.0406-19.2020. doi: 10.1523/ENEURO.0406-19.2020 (PMC7363478; doi:10.1523/ENEURO.0406-19.2020)
Supplement: Extended Data 1 — We recommend looking at and downloading the code directly from the github repository, at https://github.com/cortex-lab/Rigbox. Download Extended Data 1, ZIP file. [file enu-eN-OTM-0406-19-s02.zip › Rigbox-master-2020-05-18/Rigbox-master/+srv/prepareExp.m]

function experiment = prepareExp(params, rig, preDelay, postDelay, comm)
% parameters should have a create experiment function that takes three
% arguments:
% 1st, the parameters structure for configuring the experiment
% 2nd, the rig hardware structure
if isfield(params, 'defFunction')
  experiment = exp.configureSignalsExperiment(params, rig);
else
  assert(isfield(params, 'experimentFun'), 'No experiment creation function in parameters');
  experiment = params.experimentFun(params, rig);
end

experiment.PreDelay = preDelay;
experiment.PostDelay = postDelay;
experiment.Communicator = comm;

%configure actions to start and stop services
if isfield(params, 'services') && ~isempty(params.services)
  services = srv.findService(params.services); % Uses basicServices
%   services = srv.loadService(params.services); % Loads BasicUDPService objects
  for i = 1:length(services)
    if isprop(services{i},'Timeline')
      services{i}.Timeline = rig.timeline;
    end
  end
  startServices = exp.StartServices(services);
  stopServices = exp.StopServices(services);
  experiment.addEventHandler(...
    exp.EventHandler('experimentInit', startServices),...
    exp.EventHandler('experimentCleanup', stopServices));
end
end
