# Supplementary material for: Rigbox: An Open-Source Toolbox for Probing Neurons and Behavior
Source: eNeuro. 2020 Jul 9;7(4):ENEURO.0406-19.2020. doi: 10.1523/ENEURO.0406-19.2020 (PMC7363478; doi:10.1523/ENEURO.0406-19.2020)
Supplement: Extended Data 1 — We recommend looking at and downloading the code directly from the github repository, at https://github.com/cortex-lab/Rigbox. Download Extended Data 1, ZIP file. [file enu-eN-OTM-0406-19-s02.zip › Rigbox-master-2020-05-18/Rigbox-master/+srv/PrimitiveUDPService.m]

classdef PrimitiveUDPService < srv.Service
  %SRV.PRIMITIVEUDPSERVICE Interface to a dumb UDP-based service
  %   A simple UDP interface object powered by pnet which comes with
  %   PsychToolbox. Starting this service with an expRef as an input string
  %   causes it to broadcast the message GOGOexpRef*hostname to a specified
  %   romotehost, and await the message to be echoed back.  This can be
  %   used to trigger remote acquisition hosts and likewise to stop them.
  %   Note: this service blocks the command line whilst awaiting a response
  %   See also IO.COMMUNICATOR, SRV.SIMPLEUDPSERVICE & PNET.
  %
  % Part of Rigbox
  
  % 2013-06 CB created
  % 2014-02 CB overhauled
  
  properties (Dependent, SetAccess = protected)
    Status
  end
  
  properties (Dependent)
    ResponseTimeout
  end
  
  properties (SetAccess = protected)
    RemoteIP
    ListenPort = 10000
    RemotePort = 10000
    Socket
  end
  
  properties (Access = private)
    pResponseTimeout = 10
  end
  
  methods
    function delete(obj)
      %Tidy up after ourselves by closing the listening socket
      if ~isempty(obj.Socket)
        pnet(obj.Socket, 'close');
        obj.Socket = [];
      end
    end
    
    function obj = PrimitiveUDPService(remoteHost, remotePort, listenPort)
      obj.RemoteIP = ipaddress(remoteHost);
      if nargin >= 3
        obj.ListenPort = listenPort;
      end
      if nargin >= 2
        obj.RemotePort = remotePort;
      end
    end
    
    function value = get.ResponseTimeout(obj)
      value = obj.pResponseTimeout;
    end
    
    function set.ResponseTimeout(obj, value)
      if ~isempty(obj.Socket)
        pnet(obj.Socket, 'setreadtimeout', value);
      end
      obj.pResponseTimeout = value;
    end
    
    function bind(obj)
      if ~isempty(obj.Socket)
        pnet(obj.Socket, 'close');
      end
      obj.Socket = pnet('udpsocket', obj.ListenPort);
      pnet(obj.Socket, 'setreadtimeout', obj.pResponseTimeout);
    end
    
    function start(obj, expRef)
      obj.confirmedSend(sprintf('GOGO%s*%s', expRef, hostname));
    end
    
    function stop(obj)
      obj.confirmedSend(sprintf('STOP*%s', hostname));
    end
    
    function str = get.Status(obj)
      try
        rid = randi(1e6);
        obj.sendUDP(sprintf('WHAT%i*%s', rid, hostname));
        response = obj.receiveUDP;
        % extract portion before asterisk
        parsed = regexp(response, '(?<status>[A-Z]+)(?<id>\d+)\*', 'names');
        assert(strcmp(parsed.id, int2str(rid)), 'Rigbox:srv:unexpectedUDPResponse',...
          'Received UDP message ID did not match sent');
        switch parsed.status
          case 'GOGO'
            str = 'running';
          otherwise
            str = 'idle';
        end
      catch ex
        str = 'unavailable';
      end
    end
    
    function confirmedSend(obj, msg)
      sendUDP(obj, msg)
      disp(['message: ' msg])
      % check response back was confirmatory echo
      response = receiveUDP(obj);
      disp(['response: ' response])
      if ~strcmp(response, msg)
        error('Rigbox:srv:unexpectedUDPResponse',...
          'Unexpected UDP response ''%s''', response);
      end
    end
    
    function msg = receiveUDP(obj, attempts)
      if nargin < 2
        attempts = 2;
      end
      % blocking read with timeout
      pnet(obj.Socket, 'readpacket');
      msg = pnet(obj.Socket, 'read');
      senderIP = sprintf('%i.%i.%i.%i', pnet(obj.Socket, 'gethost'));
      if ~strcmp(senderIP, obj.RemoteIP)
        warning('Rigbox:srv:unexpectedUDP',...
          'Ignoring UDP packet from unexpected host (%s) with message ''%s''', senderIP, msg);
        if attempts > 0
          % recursively listen for another message and return that
          msg = receiveUDP(obj, attempts - 1);
        end
      end
    end
    
    function sendUDP(obj, msg)
      if isempty(obj.Socket)
        bind(obj);
      end
      pnet(obj.Socket, 'write', msg);
      pnet(obj.Socket, 'writepacket', obj.RemoteIP, obj.RemotePort);
    end
    
  end
end
