# Supplementary material for: Rigbox: An Open-Source Toolbox for Probing Neurons and Behavior
Source: eNeuro. 2020 Jul 9;7(4):ENEURO.0406-19.2020. doi: 10.1523/ENEURO.0406-19.2020 (PMC7363478; doi:10.1523/ENEURO.0406-19.2020)
Supplement: Extended Data 1 — We recommend looking at and downloading the code directly from the github repository, at https://github.com/cortex-lab/Rigbox. Download Extended Data 1, ZIP file. [file enu-eN-OTM-0406-19-s02.zip › Rigbox-master-2020-05-18/Rigbox-master/+srv/Service.m]

classdef Service < handle
  %SRV.SERVICE Interface to start/stop a service for an experiment
  %   This is an abstract superclass for an interface object which
  %   srv.expServer uses to start and stop programmes running on other
  %   computers (e.g. remote Timeline, eye camera aquisition software,
  %   etc.)  Currently there are two subclasses:
  %     1. PrimitiveUDPService - uses pnet (from with PsychToolbox) to send
  %     and receive ASCII UDP messages.  This is a stynchronous process.
  %     2. BasicUDPService - uses udp (from the Intrument Control Toolbox
  %     to send and receive ASCII udp messages asynchronously.
  %
  %   The second one is now used by expService.  The list of services
  %   available to each rig is found in the remote.mat file, in the
  %   srv.StimulusControl property 'Services'
  %
  % Part of Rigbox

  % 2013-06 CB created  
  
  properties
    Title %Nice descriptive name for the service
    Id %Succint unique id for the service for indexing/discovering
  end
  
  properties (Abstract, SetAccess = protected)
    Status
  end
  
  methods (Abstract)
    start(obj, expRef)
    stop(obj)
  end
  
end
