# Supplementary material for: Rigbox: An Open-Source Toolbox for Probing Neurons and Behavior
Source: eNeuro. 2020 Jul 9;7(4):ENEURO.0406-19.2020. doi: 10.1523/ENEURO.0406-19.2020 (PMC7363478; doi:10.1523/ENEURO.0406-19.2020)
Supplement: Extended Data 1 — We recommend looking at and downloading the code directly from the github repository, at https://github.com/cortex-lab/Rigbox. Download Extended Data 1, ZIP file. [file enu-eN-OTM-0406-19-s02.zip › Rigbox-master-2020-05-18/Rigbox-master/+srv/StimulusControl.m]

classdef StimulusControl < handle
  %SRV.STIMULUSCONTROL Interface to, and info about a remote rig setup
  %   This interface is used and mc to communicate with
  %   one another.  The data are sent over TCP/IP through a java Web Socket
  %   (net.entropy_mill.websocket).  This object can be used to send
  %   arbitraty data over the network.  It is used by expServer to send a
  %   receive parrameter structures and status updates in the form of
  %   strings.
  %
  %   NB: This class replaces SRV.REMOTERIG.  See also SRV.SERVICE,
  %   IO.WSJCOMMUNICATOR, EUI.MCONTROL
  %
  % Part of Rigbox
  
  % 2013-06 CB created
  
  properties
    Uri % 
    % List of remote services that are to be interfaced with during an
    % experiment.  Should be a list of string ids or hostnames
    Services = {}
    % Logical array the size of Services, indicating which services to use
    % (set by eui.MControl)
    SelectedServices 
    % The name of the remote rig, usually the host name
    Name 
    % The default delay in seconds before the experiment is to start, set
    % by mc
    ExpPreDelay = 0 
    % The default delay in seconds after the experiment has ended before
    % data are saved, listeners deleted, etc.  Set by mc
    ExpPostDelay = 0 
    % Time to wait for a response from the remote host before throwing an
    % error
    ResponseTimeout = 15 
  end
  
  properties (Dependent = true)
    % Current status of the rig: 'disconnected' if not currently connected,
    % 'idle' if connected but no active services on the rig, 'active' if
    % any services are currently running
    Status
    % Reference of currently running experiment, if any/known
    ExpRunning 
  end
  
  properties (Transient, SetAccess = protected, Hidden)
    Socket
    % Handle to java socket
    hSocket
    NextMsgId = 0
    % Map from message IDs to responses
    Responses 
    LogTimes = zeros(10000,2)
    LogCount = 0
  end
  
  properties (Transient, Hidden)
    % Property to store rig specific Alyx instance
    AlyxInstance
  end
  
  properties (Constant)
    DefaultPort = 2014
  end
  
  events
    Connected
    Disconnected
    ExpStarting
    ExpStarted
    ExpStopped
    ExpUpdate
    AlyxRequest
  end
  
  methods (Static)
    function s = create(name, uri)
      if nargin < 2
        uri = name;
      end
      s = srv.StimulusControl;
      s.Name = name;
      s.AlyxInstance = Alyx('','');
      if isempty(regexp(uri, '^ws://', 'once'))
        uri = ['ws://' uri]; %default protocol prefix
      end
      if isempty(regexp(uri, '^ws://.+:\d+$', 'once'))
        uri = sprintf('%s:%i', uri, s.DefaultPort); %default port suffix
      end
      s.Uri = uri;
    end
  end
  
  methods
    function s = char(obj)
      s = obj.Name;
    end
    
    function value = get.Status(obj)
      if ~connected(obj)
        value = 'disconnected';
      else
        r = exchange(obj, {'status'});
        value = r{1};
      end
    end
    
    function value = get.ExpRunning(obj)
      value = []; % default to empty means none
      if connected(obj)
        r = obj.exchange({'status'});
        if strcmp(r{1}, 'running')
          value = r{2};
        end
      end
    end
        
    function quitExperiment(obj, immediately)
      if nargin < 2
        immediately = false;
      end
      r = obj.exchange({'quit', immediately, obj.AlyxInstance});
      obj.errorOnFail(r);
    end
    
    function startExperiment(obj, expRef)
      %startExperiment
      %Ensure the experiment ref exists
      assert(dat.expExists(expRef), 'Experiment ref ''%s'' does not exist', expRef);
      
      preDelay = obj.ExpPreDelay;
      postDelay = obj.ExpPostDelay;
      r = obj.exchange({'run', expRef, preDelay, postDelay, obj.AlyxInstance});
      obj.errorOnFail(r);
    end
    
    function connect(obj, block)
      if nargin < 2
        block = false;
      end
      if ~connected(obj)
        obj.Responses = containers.Map;
        if isempty(obj.Socket)
          [obj.Socket, obj.hSocket] = webSocket(obj);
        end
        obj.Socket.connect();
        if block
          %wait until connected (or timeout elapsed)
          timeoutMs = 1000*obj.ResponseTimeout;
          t = systime;
          while (systime - t < timeoutMs) &&...
              ~obj.Socket.isOpen()
            pause(20e-3);
          end
          %           pause(0.6); %bug: need to wait before allow messages to be sent
          assert(obj.Socket.isOpen(),...
            'Could not connect to ''%s''', obj.Uri);
        end
      end
    end
    
    function disconnect(obj)
      if ~isempty(obj.Socket)% && obj.Socket.isOpen()
        obj.Socket.close();
        pause(15e-3); % pause briefly to let any evoked callbacks run
        set(obj.hSocket, 'BinaryReceivedCallback', [],...
          'ClosedCallback', [], 'OpenedCallback', []);% clear callbacks
        delete(obj.hSocket);% delete the handle
        obj.hSocket = [];
        obj.Responses = [];
        obj.Socket = [];
      end
    end
    
    function delete(obj)
      disconnect(obj);
    end
  end
  
  methods (Access = protected)
    function b = connected(obj)
      b = ~isempty(obj.Socket) && obj.Socket.isOpen();
    end
    
    function [sock, hSock] = webSocket(obj)
      % connect to a WebSocket client
      sock = net.entropy_mill.websocket.Client(obj.Uri); % cb-tools\java\net\entropy_mill\websocket\Client.class
      hSock = handle(sock, 'CallbackProperties');
      set(hSock,...
        'BinaryReceivedCallback', @obj.onWSReceived,...
        'ClosedCallback', @obj.onWSClosed,...
        'OpenedCallback', @obj.onWSOpened);
    end
    
    function onWSReceived(obj, ~, eventArgs)
      packet = hlp_deserialize(typecast(eventArgs.getMessage(), 'uint8'));
      id = packet.id;
      data = packet.data;
      if isKey(obj.Responses, id)% response to a previous call
        obj.Responses(id) = data;
      else% route notification & misc messages
        switch id
          case 'signals'
%             fprintf('% i signal updates received\n', numel(data));
            notify(obj, 'ExpUpdate', srv.ExpEvent('signals', [], data));
          case 'status'
            type = data{1};
            switch type
              case 'starting'
                %experiment about to start
                ref = data{2};
                notify(obj, 'ExpStarting', srv.ExpEvent('starting', ref));
              case 'completed'
                %experiment stopped without any exceptions
                ref = data{2};
                notify(obj, 'ExpStopped', srv.ExpEvent('completed', ref));
              case 'expException'
                %experiment stopped with an exception
                ref = data{2}; err = data{3};
                notify(obj, 'ExpStopped', srv.ExpEvent('exception', ref, err));
              case 'update'
                ref = data{2}; args = data(3:end);
                if strcmp(args{1}, 'event') && strcmp(args{2}, 'experimentInit')
                  notify(obj, 'ExpStarted', srv.ExpEvent('started', ref));
                end
                notify(obj, 'ExpUpdate', srv.ExpEvent('update', ref, args));
%                 if numel(args) > 0 && strcmpi(args{1}, 'inputSensorPos')
%                   trec = GetSecs;
%                   tsent = args{3};
%                   obj.LogCount = obj.LogCount + 1;
%                   obj.LogTimes(obj.LogCount,:) = [trec tsent];
%                 end
            end
          case 'AlyxRequest'
            % expServer requested the AlyxInstance
            ref = data; % expRef
            % send AlyxInstance to experiment server
            r = obj.exchange({'updateAlyxInstance', obj.AlyxInstance});
            obj.errorOnFail(r);
            % notify listeners of request for AlyxInstance
            notify(obj, 'AlyxRequest', srv.ExpEvent('AlyxRequest', ref));
        end
      end
    end
    
    function onWSOpened(obj, ~, ~)
%       disp('connected');
      notify(obj, 'Connected');
    end
    
    function onWSClosed(obj, ~, ~)
%       disp('disconnected');
      notify(obj, 'Disconnected');
      disconnect(obj);
    end
    
    function send(obj, id, data)
      packet.id = id;
      packet.data = data;
      bytes = hlp_serialize(packet);
      obj.Socket.send(bytes);
    end
    
    function response = exchange(obj, message)
      id = num2str(obj.NextMsgId);
      obj.NextMsgId = obj.NextMsgId + 1;
      obj.Responses(id) = nil; % empty place holder means awaiting
      % send the the command to make the function call
      send(obj, id, message);
      % wait for response
      response = waitForMessage(obj, id);
    end
    
    function msg = waitForMessage(obj, id)
      %wait until message with id arrives (or timeout elapsed)
      timeoutMs = 1000*obj.ResponseTimeout;
      t = systime;
      while isNil(obj.Responses(id)) && (systime - t < timeoutMs)
        pause(1e-3);
      end
      msg = obj.Responses(id);
      assert(~isNil(msg), 'Timed out waiting for message with id ''%s''', id);
      remove(obj.Responses, id); % no longer waiting, remove place holder
    end
  end
  
  methods (Static)
    function errorOnFail(r)
      if iscell(r) && strcmp(r{1}, 'fail')
        error(r{3:end})
      end
    end
  end
  
end
