# Supplementary material for: Rigbox: An Open-Source Toolbox for Probing Neurons and Behavior
Source: eNeuro. 2020 Jul 9;7(4):ENEURO.0406-19.2020. doi: 10.1523/ENEURO.0406-19.2020 (PMC7363478; doi:10.1523/ENEURO.0406-19.2020)
Supplement: Extended Data 1 — We recommend looking at and downloading the code directly from the github repository, at https://github.com/cortex-lab/Rigbox. Download Extended Data 1, ZIP file. [file enu-eN-OTM-0406-19-s02.zip › Rigbox-master-2020-05-18/Rigbox-master/addRigboxPaths.m]

function addRigboxPaths(varargin)
%ADDRIGBOXPATHS Adds the required paths for using Rigbox
%  addRigboxPaths([savePaths, strict]) or 
%  addRigboxPaths('SavePaths', true, 'Strict', true)
%
%   Inputs (Optional):
%     savePaths (logical): If true, added paths are saved between sessions
%     strict (logical): Assert toolbox & system requirements are all met
%
% Part of the Rigging toolbox
%
% 2014-01 CB
% 2017-02 MW Updated to work with 2016b

%%% Input validation %%%
% Allow positional or Name-Value pairs
p = inputParser;
p.addOptional('savePaths', true)
p.addOptional('strict', true)
p.parse(varargin{:});
p = p.Results;

%%% MATLAB version and toolbox validation %%%
sys32 = dir('C:\Windows\System32');
toolboxes = ver;

% Check that the Psychophysics Toolbox is installed (required for the
% stimulus computer only)
isInstalled = strcmp('Psychtoolbox', {toolboxes.Name});
if ~any(isInstalled) || str2double(toolboxes(isInstalled).Version(1)) < 3
  warning('Rigbox:setup:toolboxRequired',...
    ['Could not find Psychtoolbox in MATLAB''s installed toolboxes. The'...
     ' stimulus computer requires Psychtoolbox v3.0 or higher to be'...
     ' installed. Click <a href="matlab:web(''%s'',''-browser'')">here</a>'...
     ' for installation instructions.'],...
     'http://psychtoolbox.org/download.html#Windows');
end
  
if p.strict
  % MATLAB must be running on Windows
  assert(ispc, 'Rigbox currently only works on Windows 10')
  
  % Microsoft Visual C++ Redistributable for Visual Studio 2015 must be
  % installed, check for runtime dll file in system32 folder
  assert(any(strcmpi('VCRuntime140.dll',{sys32.name})),...
    'Rigbox:setup:libraryRequired',...
    ['Requires Microsoft Visual C++ Redistributable for Visual Studio'...
     ' 2015. Click <a href="matlab:web(''%s'',''-browser'')">here</a> to'... 
     ' install.'],...
     'https://www.microsoft.com/en-us/download/details.aspx?id=48145')
  
  % Microsoft Visual C++ Redistributable for Visual Studio 2013 must be
  % installed, check for runtime dll file in system32 folder
  assert(any(strcmpi('msvcr120.dll',{sys32.name})),...
    'Rigbox:setup:libraryRequired',...
    ['Requires Microsoft Visual C++ Redistributable for Visual Studio'... 
     ' 2013. Click <a href="matlab:web(''%s'',''-browser'')">here</a> to'...
     ' install.'],...
     'https://www.microsoft.com/en-us/download/details.aspx?id=40784')
  
  % Check MATLAB 2018b is running
  assert(~verLessThan('matlab', '9.5'), 'Requires MATLAB 2018b or later')
  
  % Check essential toolboxes are installed (common to both master and
  % stimulus computers)
  requiredMissing =... 
      setdiff({'Data Acquisition Toolbox'},{toolboxes.Name});
  
  assert(isempty(requiredMissing),'Rigbox:setup:toolboxRequired',...
    'Please install the following MATLAB toolboxes before proceeding:\n%s',...
    strjoin(requiredMissing, '\n'))
  
  % Check that GUI Layout Toolbox is installed (required for the master
  % computer only)
  isInstalled = strcmp('GUI Layout Toolbox', {toolboxes.Name});
  if ~any(isInstalled) ||...
      str2double(erase(toolboxes(isInstalled).Version,'.')) < 230
    warning('Rigbox:setup:toolboxRequired',...
      ['MC requires GUI Layout Toolbox v2.3 or higher to be installed.'...
       ' Click <a href="matlab:web(''%s'',''-browser'')">here</a> to' ...
       ' install.'], ['https://uk.mathworks.com/matlabcentral/fileexchange'...
       '/47982-gui-layout-toolbox'])
  end
  
  % Check that the NI DAQ support package is installed (required for the
  % stimulus computer only)
  info = matlabshared.supportpkg.getInstalled;
  if isempty(info) || ~any(contains({info.Name}, 'NI-DAQmx'))
    warning('Rigbox:setup:toolboxRequired',...
      ['To run full experiments, the stimulus computer requires'...
       ' the National Instruments support package to be installed.'...
       ' Click <a href="matlab:web(''%s'',''-browser'')">here</a> to'...
       'install.'],...
      'https://www.mathworks.com/hardware-support/nidaqmx.html')
  end
end

%%% Add paths %%%
% Add the main Rigbox directory, containing the main packages for running
% the experiment server and mc
root = fileparts(mfilename('fullpath')); 
addpath(root);

% The cb-tools directory contains numerious convenience functions which are
% utilized by the main code. Those within the 'burgbox' directory were
% written by Chris Burgess.  
addpath(fullfile(root, 'cb-tools'), fullfile(root, 'cb-tools', 'burgbox')); 

% Add CortexLab paths. These are mostly extra classes that allow Rigbox to
% work with other software developed by CortexLab, including MPEP.
addpath(fullfile(root, 'cortexlab'));

% Add wheelAnalysis paths. This is a package for computing wheel velocity,
% classifying movements, etc.
addpath(fullfile(root, 'wheelAnalysis'), ...
  fullfile(root, 'wheelAnalysis', 'helpers'));

% Add signals paths, this includes all the core code for running signals
% experiments. This submodule is maintained by Chris Burgess.
addpath(fullfile(root, 'signals'),...
    fullfile(root, 'signals', 'mexnet'),...
    fullfile(root, 'signals', 'util'));
% Add the Java paths for signals.
jcp = fullfile(root, 'signals', 'java');
if ~any(strcmp(javaclasspath, jcp)); javaaddpath(jcp); end

% Add the paths for Alyx-matlab. This submodule allows one to interact
% with an instance of an Alyx database. For more information please visit:
% http://alyx.readthedocs.io/en/latest/
addpath(fullfile(root, 'alyx-matlab'), fullfile(root, 'alyx-matlab', 'helpers'));

% Add paths for the npy-matlab. This submodule is maintained by the
% Kwik Team (https://github.com/kwikteam). It allows for the saving of
% NumPy binary files. Used by Rigbox to save data as .npy files with the
% ALF (ALex File) naming convention. For more information please visit:
% https://docs.scipy.org/doc/numpy-dev/neps/npy-format.html
addpath(fullfile(root, 'npy-matlab', 'npy-matlab'));

% Add the Java paths for Java WebSockets used for communications between
% the stimulus computer and the master computer
cbtoolsjavapath = fullfile(root, 'cb-tools', 'java');
javaclasspathfile = fullfile(prefdir, 'javaclasspath.txt');
fid = fopen(javaclasspathfile, 'a+');
fseek(fid, 0, 'bof');
closeFile = onCleanup( @() fclose(fid) );
javaclasspaths = first(textscan(fid,'%s', 'CommentStyle', '#', 'Delimiter',''));
cbtoolsInJavaPath = any(strcmpi(javaclasspaths, cbtoolsjavapath));

%%% Remind user to copy paths file %%%
if ~exist('+dat/paths','file')
  template_paths = fullfile(root, 'docs', 'scripts', 'paths_template.m');
  new_loc = fullfile(root, '+dat', 'paths.m');
  copied = copyfile(template_paths, new_loc);
  % Check that the file was copied
  if ~copied
    warning('Rigbox:setup:copyPaths', 'Please copy the file ''%s'' to ''%s''.',...
      template_paths, new_loc);
  end
end

%%% Validate that paths saved correctly %%%
if p.savePaths
  assert(savepath == 0, 'Failed to save changes to MATLAB path');
  if ~cbtoolsInJavaPath
    fseek(fid, 0, 'eof');
    n = fprintf(fid, '\n#path to CB-tools java classes\n%s', cbtoolsjavapath);
    assert(n > 0, 'Could not write to ''%s''', javaclasspathfile);
    warning('Rigbox:setup:restartNeeded',...
    'Updated Java classpath, please restart MATLAB');
  end
elseif ~cbtoolsInJavaPath
  warning('Rigbox:setup:javaNotSetup',...
    'Cannot use java classes without saving new classpath');
end

fprintf(... %#ok<*LTARG>
  ['\nAfter restarting MATLAB, navigate to the \n'...
   '`Rigbox/docs/signals/docs/examples` folder, and run the command: \n'...
   '`eui.SignalsTest(''signalsPong'')` in MATLAB. If Rigbox \n'...
   'installation and paths set-up was successful, this command should \n'...
   'launch a GUI to play the game of pong in Signals, where the player \n'...
   'paddle can be controlled via the mouse.\n']);
end
