# Supplementary material for: Rigbox: An Open-Source Toolbox for Probing Neurons and Behavior
Source: eNeuro. 2020 Jul 9;7(4):ENEURO.0406-19.2020. doi: 10.1523/ENEURO.0406-19.2020 (PMC7363478; doi:10.1523/ENEURO.0406-19.2020)
Supplement: Extended Data 1 — We recommend looking at and downloading the code directly from the github repository, at https://github.com/cortex-lab/Rigbox. Download Extended Data 1, ZIP file. [file enu-eN-OTM-0406-19-s02.zip › Rigbox-master-2020-05-18/Rigbox-master/cb-tools/burgbox/+aud/open.m]

function handle = open(dev, nchannels, rate, latencyClass, mode)
%AUD.OPEN Summary of this function goes here
%   Detailed explanation goes here
%
% Part of Burgbox

% 2014-02 CB created

if nargin < 2 || isempty(nchannels)
  nchannels = 1; % default to 1 channel/mono
end
if nargin < 3 || isempty(rate)
  rate = 96e3; %default to 96kHz
end
if nargin < 4 || isempty(latencyClass)
  latencyClass = 1; %Psychtoolbox will try to get low latency but reliable
end
if nargin < 5 || isempty(mode)
  mode = 1; %default to playback-only mode
end
handle = PsychPortAudio('Open', dev, mode, latencyClass, rate, nchannels);

end
