# Supplementary material for: Rigbox: An Open-Source Toolbox for Probing Neurons and Behavior
Source: eNeuro. 2020 Jul 9;7(4):ENEURO.0406-19.2020. doi: 10.1523/ENEURO.0406-19.2020 (PMC7363478; doi:10.1523/ENEURO.0406-19.2020)
Supplement: Extended Data 1 — We recommend looking at and downloading the code directly from the github repository, at https://github.com/cortex-lab/Rigbox. Download Extended Data 1, ZIP file. [file enu-eN-OTM-0406-19-s02.zip › Rigbox-master-2020-05-18/Rigbox-master/cb-tools/burgbox/+aud/play.m]

function startTime = play(pahandle, nreps, when, waitForStart)
%AUD.PLAY Plays currently loaded samples on an audio device
%   TODO
%
% Part of Burgbox

% 2013-05 CB created

if nargin < 2
  nreps = 1;
end

if nargin < 3
  when = 0;
end

if nargin < 4
  waitForStart = false;
end

if waitForStart
  startTime = PsychPortAudio('Start', pahandle, nreps, when, double(waitForStart));
else
  PsychPortAudio('Start', pahandle, nreps, when, double(waitForStart));
end

end
