# Supplementary material for: Rigbox: An Open-Source Toolbox for Probing Neurons and Behavior
Source: eNeuro. 2020 Jul 9;7(4):ENEURO.0406-19.2020. doi: 10.1523/ENEURO.0406-19.2020 (PMC7363478; doi:10.1523/ENEURO.0406-19.2020)
Supplement: Extended Data 1 — We recommend looking at and downloading the code directly from the github repository, at https://github.com/cortex-lab/Rigbox. Download Extended Data 1, ZIP file. [file enu-eN-OTM-0406-19-s02.zip › Rigbox-master-2020-05-18/Rigbox-master/cb-tools/burgbox/+bui/bounded.m]

function b = bounded(p, rect)
%BUI.BOUNDED Indicates whether point bounded by rectangle
%   b = BUI.BOUNDED(p, rect) returns true if point, 'p' is bounded by
%   rectangle 'rect', where rect is a vector of the form
%   [left bottom width height] as used in e.g. the MATLAB graphics object
%   Position property.
%
% Part of Burgbox

% 2013-01 CB created

b = (p(1) >= rect(1)) && (p(1) < rect(1) + rect(3)) && ...
  (p(2) >= rect(2)) && (p(2) < rect(2) + rect(4));
