# Supplementary material for: Rigbox: An Open-Source Toolbox for Probing Neurons and Behavior
Source: eNeuro. 2020 Jul 9;7(4):ENEURO.0406-19.2020. doi: 10.1523/ENEURO.0406-19.2020 (PMC7363478; doi:10.1523/ENEURO.0406-19.2020)
Supplement: Extended Data 1 — We recommend looking at and downloading the code directly from the github repository, at https://github.com/cortex-lab/Rigbox. Download Extended Data 1, ZIP file. [file enu-eN-OTM-0406-19-s02.zip › Rigbox-master-2020-05-18/Rigbox-master/cb-tools/burgbox/+bui/events.m]

function e = events(graphicsHandle)
%BUI.EVENTS Mouse event generator for graphics object
%   e = BUI.EVENTS(h) returns an mouse events generator object for the
%   graphics object with handle 'h'.
%
% Part of Burgbox

% 2013-03 CB created

e = getappdata(graphicsHandle, 'Events');
if isempty(e)
  e = bui.GraphicsObjectEvents(graphicsHandle);
end

end
