# Supplementary material for: Rigbox: An Open-Source Toolbox for Probing Neurons and Behavior
Source: eNeuro. 2020 Jul 9;7(4):ENEURO.0406-19.2020. doi: 10.1523/ENEURO.0406-19.2020 (PMC7363478; doi:10.1523/ENEURO.0406-19.2020)
Supplement: Extended Data 1 — We recommend looking at and downloading the code directly from the github repository, at https://github.com/cortex-lab/Rigbox. Download Extended Data 1, ZIP file. [file enu-eN-OTM-0406-19-s02.zip › Rigbox-master-2020-05-18/Rigbox-master/cb-tools/burgbox/+bui/GraphicsObjectEvents.m]

classdef GraphicsObjectEvents < handle
  %BUI.GRAPHICSOBJECTEVENTS Generator of events on a graphics object
  %   This object contains subscribable events relating to a particular
  %   grpahics object
  %
  % Part of Burgbox

  % 2013-01 - CB created
  
  properties
  end
  
  properties (SetAccess = private)
    Handle %Handle to the graphics object
  end

  events
    MouseMotion
    MouseButtonUp
    MouseButtonDown
  end
  
  methods
    function obj = GraphicsObjectEvents(graphicsHandle)
      setappdata(graphicsHandle, 'Events', obj);
      set(graphicsHandle, 'WindowButtonMotionFcn', @obj.callMotionListeners);
      set(graphicsHandle, 'WindowButtonDownFcn', @obj.callMouseButtonDownListeners);
      set(graphicsHandle, 'WindowButtonUpFcn', @obj.callMouseButtonUpListeners);
      obj.Handle = graphicsHandle;
    end
  end
  
  methods (Access = private)
    function callMouseButtonDownListeners(obj, src, evt)
      notify(obj, 'MouseButtonDown', bui.MouseEvent(src));
    end

    function callMouseButtonUpListeners(obj, src, evt)
      notify(obj, 'MouseButtonUp', bui.MouseEvent(src));
    end

    function callMotionListeners(obj, src, evt)
      notify(obj, 'MouseMotion', bui.MouseEvent(src));
    end
  end
  
end
