# Supplementary material for: Rigbox: An Open-Source Toolbox for Probing Neurons and Behavior
Source: eNeuro. 2020 Jul 9;7(4):ENEURO.0406-19.2020. doi: 10.1523/ENEURO.0406-19.2020 (PMC7363478; doi:10.1523/ENEURO.0406-19.2020)
Supplement: Extended Data 1 — We recommend looking at and downloading the code directly from the github repository, at https://github.com/cortex-lab/Rigbox. Download Extended Data 1, ZIP file. [file enu-eN-OTM-0406-19-s02.zip › Rigbox-master-2020-05-18/Rigbox-master/cb-tools/burgbox/+bui/label.m]

function h = label(text, parent, varargin)
%BUI.LABEL Succinctly creates a text uicontrol
%   h = BUI.LABEL(text, parent, ...) wraps a call to MATLAB's uicontrol 
%   to create a text control, with the string 'text', and the parent
%   control 'parent', and the HorizontalAlignment alignment property set to
%   'left'. Any additional args are directly passed to uicontrol.
%
% Part of Burgbox

% 2013-03 CB created

h = uicontrol('Style', 'text', 'HorizontalAlignment', 'left', 'String', text,...
  'Parent', parent, varargin{:});

end
