# Supplementary material for: Rigbox: An Open-Source Toolbox for Probing Neurons and Behavior
Source: eNeuro. 2020 Jul 9;7(4):ENEURO.0406-19.2020. doi: 10.1523/ENEURO.0406-19.2020 (PMC7363478; doi:10.1523/ENEURO.0406-19.2020)
Supplement: Extended Data 1 — We recommend looking at and downloading the code directly from the github repository, at https://github.com/cortex-lab/Rigbox. Download Extended Data 1, ZIP file. [file enu-eN-OTM-0406-19-s02.zip › Rigbox-master-2020-05-18/Rigbox-master/cb-tools/burgbox/+bui/MouseEvent.m]

classdef MouseEvent < event.EventData
  %MouseEvent Summary of this class goes here
  %   Detailed explanation goes here
  
  properties (SetAccess = protected)
    CurrentPos % cursor position at time of event
  end

  methods
    function obj = MouseEvent(graphicsHandle)
      switch get(graphicsHandle, 'type')
        case 'figure'
          obj.CurrentPos = get(graphicsHandle, 'CurrentPoint');
        case 'axes'
          p = get(graphicsHandle, 'CurrentPoint')';
          obj.CurrentPos = p(1:2);
      end
    end
  end
  
end
