# Supplementary material for: Rigbox: An Open-Source Toolbox for Probing Neurons and Behavior
Source: eNeuro. 2020 Jul 9;7(4):ENEURO.0406-19.2020. doi: 10.1523/ENEURO.0406-19.2020 (PMC7363478; doi:10.1523/ENEURO.0406-19.2020)
Supplement: Extended Data 1 — We recommend looking at and downloading the code directly from the github repository, at https://github.com/cortex-lab/Rigbox. Download Extended Data 1, ZIP file. [file enu-eN-OTM-0406-19-s02.zip › Rigbox-master-2020-05-18/Rigbox-master/cb-tools/burgbox/+bui/parentFigure.m]

function h = parentFigure(h)
%BUI.PARENTFIGURE Parent figure of graphics object
%   f = BUI.PARENTFIGURE(h) Returns the parent figure, if any, of the
%   graphics object with handle 'h'.  NB: For most purposes `ancestor` will
%   suffice.
%
% Part of Burgbox

% 2012-12 CB created

while ~isempty(h) && ~strcmp(get(h, 'Type'), 'figure')
  h = get(h, 'Parent');
end

end
