# Supplementary material for: Rigbox: An Open-Source Toolbox for Probing Neurons and Behavior
Source: eNeuro. 2020 Jul 9;7(4):ENEURO.0406-19.2020. doi: 10.1523/ENEURO.0406-19.2020 (PMC7363478; doi:10.1523/ENEURO.0406-19.2020)
Supplement: Extended Data 1 — We recommend looking at and downloading the code directly from the github repository, at https://github.com/cortex-lab/Rigbox. Download Extended Data 1, ZIP file. [file enu-eN-OTM-0406-19-s02.zip › Rigbox-master-2020-05-18/Rigbox-master/cb-tools/burgbox/+file/exists.m]

function b = exists(path)
%FILE.EXISTS Report whether file(s) exist
%   b = FILE.EXISTS(path) return true if the file or directory 'path'
%   exists, false otherwise. If 'path' is a cell array, it will return a
%   logical array of the same size as 'path', with corresponding elements
%   indicating the existence of each path.
%
% Part of Burgbox

% 2013-07 CB created

existfun = @(p) isdir(p) || numel(dir(p)) == 1;

if iscellstr(path)
  b = cellfun(existfun, path);
else
  b = existfun(path);
end

end
