# Supplementary material for: Rigbox: An Open-Source Toolbox for Probing Neurons and Behavior
Source: eNeuro. 2020 Jul 9;7(4):ENEURO.0406-19.2020. doi: 10.1523/ENEURO.0406-19.2020 (PMC7363478; doi:10.1523/ENEURO.0406-19.2020)
Supplement: Extended Data 1 — We recommend looking at and downloading the code directly from the github repository, at https://github.com/cortex-lab/Rigbox. Download Extended Data 1, ZIP file. [file enu-eN-OTM-0406-19-s02.zip › Rigbox-master-2020-05-18/Rigbox-master/cb-tools/burgbox/+file/filterExists.m]

function l = filterExists(path, keepExists)
%FILE.FILTEREXISTS Returns sublist from path of files that exist
%   SUBSET = FILE.FILTEREXISTS(PATHLIST, [keepExists])
%
% Part of Burgbox

% 2013-07 CB created

if nargin < 2
  keepExists = true;
end

if keepExists
  l = path(file.exists(path));
else
	l = path(~file.exists(path));
end

end
