# Supplementary material for: Rigbox: An Open-Source Toolbox for Probing Neurons and Behavior
Source: eNeuro. 2020 Jul 9;7(4):ENEURO.0406-19.2020. doi: 10.1523/ENEURO.0406-19.2020 (PMC7363478; doi:10.1523/ENEURO.0406-19.2020)
Supplement: Extended Data 1 — We recommend looking at and downloading the code directly from the github repository, at https://github.com/cortex-lab/Rigbox. Download Extended Data 1, ZIP file. [file enu-eN-OTM-0406-19-s02.zip › Rigbox-master-2020-05-18/Rigbox-master/cb-tools/burgbox/+file/mkPath.m]

function f = mkPath(varargin)
%FILE.MKPATH Build full file name from parts (same as MATLAB fullfile)
%   F = FILE.MKPATH(filepart1,...,filepartN) builds a full file path from
%   the folders and filename specified. This does exactly the same as fullfile
%   in MATLAB 2012, which allows combining array inputs to create multiple
%   paths and is provided for older versions of MATLAB whose fullfile does
%   not allow array inputs.
%
% Part of Burgbox

% 2013-05 CB created

[varargin{1:end}, singleArgs] = tabulateArgs(varargin{:});

f = cellfun(@fullfile, varargin{1:end}, 'Uni', false);

if singleArgs
  f = f{1};
end

end
