# Supplementary material for: Rigbox: An Open-Source Toolbox for Probing Neurons and Behavior
Source: eNeuro. 2020 Jul 9;7(4):ENEURO.0406-19.2020. doi: 10.1523/ENEURO.0406-19.2020 (PMC7363478; doi:10.1523/ENEURO.0406-19.2020)
Supplement: Extended Data 1 — We recommend looking at and downloading the code directly from the github repository, at https://github.com/cortex-lab/Rigbox. Download Extended Data 1, ZIP file. [file enu-eN-OTM-0406-19-s02.zip › Rigbox-master-2020-05-18/Rigbox-master/cb-tools/burgbox/+file/modDate.m]

function d = modDate(p)
%FILE.MODDATE Returns date modified of files and folders
%  Returns datenums of files and folders contained in input path(s), p
%  Input:
%    p (char or cellstr) - One or more paths to a file or folder
%  Output:
%    d (array or cell) - 1xn array or cellarray of datenums
%

if iscell(p)
  d = mapToCell(@file.modDate, p);
else
  listing = dir(p);
  d = [listing.datenum];
end

end
