# Supplementary material for: Rigbox: An Open-Source Toolbox for Probing Neurons and Behavior
Source: eNeuro. 2020 Jul 9;7(4):ENEURO.0406-19.2020. doi: 10.1523/ENEURO.0406-19.2020 (PMC7363478; doi:10.1523/ENEURO.0406-19.2020)
Supplement: Extended Data 1 — We recommend looking at and downloading the code directly from the github repository, at https://github.com/cortex-lab/Rigbox. Download Extended Data 1, ZIP file. [file enu-eN-OTM-0406-19-s02.zip › Rigbox-master-2020-05-18/Rigbox-master/cb-tools/burgbox/+fun/apply.m]

function out = apply(f, varargin)
% FUN.APPLY Apply a varaible number of inputs to one or more functions
%   `f` may by a function handle, cell array of function handles or simply
%   a value to be returned.
% 
%   Examples:
%     fun.apply(@(a) a*2, 1, 2, 3) % [2 4 6]
%     fun.apply({@(a)a*2, @(a)a+1}, 1, 2, 3) % {[2 4 6], [2 3 4]}
%     fun.apply(4, 2, 1) % 4
%
% See also FUN.APPLYFORCE
%
% Part of Burgbox


if iscell(f)
  out = mapToCell(@(f) fun.apply(f, varargin{:}), f);
elseif isa(f, 'function_handle')
  if nargout == 0
    f(varargin{:});
  else
    out = f(varargin{:});
  end
else
  out = f;
end

end
