# Supplementary material for: Rigbox: An Open-Source Toolbox for Probing Neurons and Behavior
Source: eNeuro. 2020 Jul 9;7(4):ENEURO.0406-19.2020. doi: 10.1523/ENEURO.0406-19.2020 (PMC7363478; doi:10.1523/ENEURO.0406-19.2020)
Supplement: Extended Data 1 — We recommend looking at and downloading the code directly from the github repository, at https://github.com/cortex-lab/Rigbox. Download Extended Data 1, ZIP file. [file enu-eN-OTM-0406-19-s02.zip › Rigbox-master-2020-05-18/Rigbox-master/cb-tools/burgbox/+fun/CellSeq.m]

classdef CellSeq < fun.Seq
  %FUN.CELLSEQ Sequence wrapper for cell arrays
  %   Creates an iterable sequence from a column cell array input.  The
  %   array may be filtered and values mapped through functions only on
  %   retrieval. Helpful for delaying costly operations such as loading
  %   files.
  %
  % See also SEQUENCE, FUN.SEQ, FUN.KEYEDSEQ
  % 
  % Part of Burgbox

  properties (Access = private)
    Arr = {}
    Idx = 1
  end
  
  methods
    function v = first(obj)
      v = obj.Arr{obj.Idx};
    end
    
    function b = isempty(obj)
      if numel(obj) == 0
        b = true;
      else
        b = obj.Idx > numel(obj.Arr);
      end
    end
    
    function c = toCell(obj)
      c = obj.Arr(obj.Idx:end);
    end
    
    function s = rest(obj)
      s = fun.CellSeq.create(obj.Arr, obj.Idx + 1);
    end
  end
  
  methods (Static)
    function obj = create(a, firstIdx)
      if nargin < 2
        firstIdx = 1;
      end
      if firstIdx <= numel(a)
        obj = fun.CellSeq;
        obj.Arr = a;
        obj.Idx = firstIdx;
      else
        obj = nil;
      end
    end
  end
  
end
