# Supplementary material for: Rigbox: An Open-Source Toolbox for Probing Neurons and Behavior
Source: eNeuro. 2020 Jul 9;7(4):ENEURO.0406-19.2020. doi: 10.1523/ENEURO.0406-19.2020 (PMC7363478; doi:10.1523/ENEURO.0406-19.2020)
Supplement: Extended Data 1 — We recommend looking at and downloading the code directly from the github repository, at https://github.com/cortex-lab/Rigbox. Download Extended Data 1, ZIP file. [file enu-eN-OTM-0406-19-s02.zip › Rigbox-master-2020-05-18/Rigbox-master/cb-tools/burgbox/+fun/closeWith.m]

function closeWith_fun = closeWith(f, varargin)
%FUN.CLOSEWITH Function closure with specified variables
%   TODO Detailed explanation goes here
%
% Part of Burgbox

% 2013-10 CB created

closeWith_args = varargin;
closeWith_fun = func2str(f);
if ~strcmp(closeWith_fun(1), '@')
  closeWith_fun = ['@' closeWith_fun];
end
clear f varargin;

for closeWith_i = 1:numel(closeWith_args)
  closeWith_name = inputname(closeWith_i + 1);
  if isempty(closeWith_name)
    error('unamed argument');
  end
  eval([ closeWith_name ' = closeWith_args{closeWith_i};']);
  
end

clear closeWith_name closeWith_args closeWith_name closeWith_i;
closeWith_fun = eval(closeWith_fun);

end
