# Supplementary material for: Rigbox: An Open-Source Toolbox for Probing Neurons and Behavior
Source: eNeuro. 2020 Jul 9;7(4):ENEURO.0406-19.2020. doi: 10.1523/ENEURO.0406-19.2020 (PMC7363478; doi:10.1523/ENEURO.0406-19.2020)
Supplement: Extended Data 1 — We recommend looking at and downloading the code directly from the github repository, at https://github.com/cortex-lab/Rigbox. Download Extended Data 1, ZIP file. [file enu-eN-OTM-0406-19-s02.zip › Rigbox-master-2020-05-18/Rigbox-master/cb-tools/burgbox/+fun/CustomSeq.m]

classdef CustomSeq < fun.Seq
  %FUN.CUSTOMSEQ Map elements using custom function on retrieval
  %  Typically instantiated by applied map method to another sequence type.
  %
  %  Examples:
  %    s = sequence(num2cell(1:5)) % create sequence
  %    mapped = s.map(@(v) v*2) % Map through multiplier
  %    mapped.first % 2
  %    mapped.reverse.first % 10
  %
  % See also SEQUENCE, FUN.SEQ, FUN.KEYEDSEQ
  % 
  % Part of Burgbox
  
  properties (Access = private)
    FirstFun
    RestFun
  end
  
  methods
    function obj = CustomSeq(firstFun, restFun)
      obj.FirstFun = firstFun;
      obj.RestFun = restFun;
    end

    function [varargout] = first(obj)
      [varargout{1:max(1, nargout)}] = obj.FirstFun(obj);
    end

    function s = rest(obj)
      s = obj.RestFun(obj);
    end 
  end
  
end
