# Supplementary material for: Rigbox: An Open-Source Toolbox for Probing Neurons and Behavior
Source: eNeuro. 2020 Jul 9;7(4):ENEURO.0406-19.2020. doi: 10.1523/ENEURO.0406-19.2020 (PMC7363478; doi:10.1523/ENEURO.0406-19.2020)
Supplement: Extended Data 1 — We recommend looking at and downloading the code directly from the github repository, at https://github.com/cortex-lab/Rigbox. Download Extended Data 1, ZIP file. [file enu-eN-OTM-0406-19-s02.zip › Rigbox-master-2020-05-18/Rigbox-master/cb-tools/burgbox/+fun/EmptySeq.m]

classdef (Sealed) EmptySeq < fun.Seq
  %FUN.EMPTYSEQ Summary of this class goes here
  %   Detailed explanation goes here
  
  enumeration
    Nil % singleton object 
  end
  
  methods
    function [varargout] = first(obj)
      [varargout{1:max(1, nargout)}] = deal(nil);
    end

    function n = numel(obj)
      n = 0; % no elements in empty sequence
    end

    function b = isempty(obj)
      b = true; % is empty
    end

    function s = rest(obj)
      s = fun.EmptySeq.Nil;
    end

    function c = toCell(obj)
      %conversion to cell array
      c = cell(0,1);
    end
  end
  
end
