# Supplementary material for: Rigbox: An Open-Source Toolbox for Probing Neurons and Behavior
Source: eNeuro. 2020 Jul 9;7(4):ENEURO.0406-19.2020. doi: 10.1523/ENEURO.0406-19.2020 (PMC7363478; doi:10.1523/ENEURO.0406-19.2020)
Supplement: Extended Data 1 — We recommend looking at and downloading the code directly from the github repository, at https://github.com/cortex-lab/Rigbox. Download Extended Data 1, ZIP file. [file enu-eN-OTM-0406-19-s02.zip › Rigbox-master-2020-05-18/Rigbox-master/cb-tools/burgbox/+fun/map.m]

function [varargout] = map(f, varargin)
%FUN.MAP Like cellfun and arrayfun, but always returns a cell array
%   [C1, ...] = fun.map(FUN, A1, ...) applies the function FUN to
%   each element of the variable number of arrays A1, A2, etc, passed in. The
%   outputs of FUN are used to build up cell arrays for each output.
%
%   Unlike MATLAB's cellfun and arrayfun, MAPTOCELL(..) can take a mixture
%   of standard and cell arrays, and will always output a cell array (which
%   for cellfun and array requires the 'UniformOutput' = false flag).
%
% Part of Burgbox

nout = max(nargout, min(nargout(f), 1));

[varargout{1:nout}] = mapToCell(f, varargin{:});

end
