# Supplementary material for: Rigbox: An Open-Source Toolbox for Probing Neurons and Behavior
Source: eNeuro. 2020 Jul 9;7(4):ENEURO.0406-19.2020. doi: 10.1523/ENEURO.0406-19.2020 (PMC7363478; doi:10.1523/ENEURO.0406-19.2020)
Supplement: Extended Data 1 — We recommend looking at and downloading the code directly from the github repository, at https://github.com/cortex-lab/Rigbox. Download Extended Data 1, ZIP file. [file enu-eN-OTM-0406-19-s02.zip › Rigbox-master-2020-05-18/Rigbox-master/cb-tools/burgbox/+fun/run.m]

function out = run(varargin)
%FUN.RUN Returns a single function that executes multiple functions
%   f = FUN.RUN(f1,...) returns a single function 'f' that executes
%   multiple functions, f1 etc, in argument order. Any arguments passed to
%   f will be ignored.
%
% Part of Burgbox

% 2013-05 CB created

if islogical(varargin{1})
  runnow = varargin{1};
  funs = varargin(2:end);
else
  runnow = false;
  funs = varargin;
end

f = @(varargin) cellfun(@(f) f(), funs, 'UniformOutput', false);

if runnow
  f();
  out = [];
else
  out = f;
end

end
