# Supplementary material for: Rigbox: An Open-Source Toolbox for Probing Neurons and Behavior
Source: eNeuro. 2020 Jul 9;7(4):ENEURO.0406-19.2020. doi: 10.1523/ENEURO.0406-19.2020 (PMC7363478; doi:10.1523/ENEURO.0406-19.2020)
Supplement: Extended Data 1 — We recommend looking at and downloading the code directly from the github repository, at https://github.com/cortex-lab/Rigbox. Download Extended Data 1, ZIP file. [file enu-eN-OTM-0406-19-s02.zip › Rigbox-master-2020-05-18/Rigbox-master/cb-tools/burgbox/+img/nFrames.m]

function n = nFrames(tiff)
%nFrames find the number of frames in the Tiff

%keep guessing until we seek too far
guess = 1000;

if ischar(tiff)
  tiff = Tiff(tiff, 'r');
  closeTiff = onCleanup(@() close(tiff));
end

while true
  try
    tiff.setDirectory(guess);
    guess = 2*guess; %double the guess
  catch ex
    %now seek frame by frame to the last directory
    while ~tiff.lastDirectory
      tiff.nextDirectory();
    end
    break %break out of the loop
  end
end
%when overseeking occurs, the current directory/frame will be the last one
n = tiff.currentDirectory;

end
