# Supplementary material for: Rigbox: An Open-Source Toolbox for Probing Neurons and Behavior
Source: eNeuro. 2020 Jul 9;7(4):ENEURO.0406-19.2020. doi: 10.1523/ENEURO.0406-19.2020 (PMC7363478; doi:10.1523/ENEURO.0406-19.2020)
Supplement: Extended Data 1 — We recommend looking at and downloading the code directly from the github repository, at https://github.com/cortex-lab/Rigbox. Download Extended Data 1, ZIP file. [file enu-eN-OTM-0406-19-s02.zip › Rigbox-master-2020-05-18/Rigbox-master/cb-tools/burgbox/+img/saveFrames.m]

function saveFrames(movie, fn, progress)
%UNTITLED Summary of this function goes here
%   Detailed explanation goes here


tiff = Tiff(fn, 'w');

[w, h, nFrames] = size(movie);

switch class(movie)
  %TODO: implement more cases as needed
  case 'uint16'
    bits = 16;
    format = 1;
  otherwise
    error('Unknown data type (''%s'') for infering bits per sample', class(movie));
end

tag.ImageWidth = w;
tag.ImageLength = h;
tag.SampleFormat = format;
tag.Photometric = Tiff.Photometric.MinIsBlack;
tag.BitsPerSample = bits;
tag.SamplesPerPixel = 1; %only luminance
tag.RowsPerStrip = 64;
tag.PlanarConfiguration = Tiff.PlanarConfiguration.Chunky;
tag.Compression = Tiff.Compression.Deflate;
tag.Software = 'MATLAB';

digitCount = 0;
for t = 1:nFrames
  fprintf([repmat('\b', 1, digitCount) '%i'], t);
  digitCount = length(num2str(t));
  if nargin > 2
    waitbar(t/nframes, progress, sprintf('Loading frame %i/%i...', t, nframes));
  end
  setTag(tiff, tag);
  write(tiff, movie(:,:,t));
  if t < nFrames
    writeDirectory(tiff);
  end
end
fprintf(repmat('\b', 1, digitCount));
close(tiff);

end
