# Supplementary material for: Rigbox: An Open-Source Toolbox for Probing Neurons and Behavior
Source: eNeuro. 2020 Jul 9;7(4):ENEURO.0406-19.2020. doi: 10.1523/ENEURO.0406-19.2020 (PMC7363478; doi:10.1523/ENEURO.0406-19.2020)
Supplement: Extended Data 1 — We recommend looking at and downloading the code directly from the github repository, at https://github.com/cortex-lab/Rigbox. Download Extended Data 1, ZIP file. [file enu-eN-OTM-0406-19-s02.zip › Rigbox-master-2020-05-18/Rigbox-master/cb-tools/burgbox/+img/translate.m]

function [movie, validX, validY] = translate(movie, dx, dy, varargin)
% rapidReg Movie frame registration to a target frame using parallelisation
% and array vectorisation for efficiency
%
%   [T, X, Y] = rapidReg(MOVIE, ...) translate each frame of MOVIE by
%   offsets specified frame-wise by DX, DY vectors.
%   Optionally takes, 'clip', meaning clip the output image to keep
%   only pixels that have valid info at all times (i.e. haven't translated
%   outside target).
%   Also returns, the pixel coordinates of the output movie along each
%   spatial axis, X and Y, which if the image is clipped will be less than
%   the size of the input movie.

% 2013-07 CB created (heavily plagiarised from Mario Dipoppa's code)
% 2013-10 CB completely rewritten to be very efficiently vectorised

if isa(movie, 'img.ImageSeries')
  [frames, validX, validY] = img.translate(movie.Frames, dx, dy, varargin{:});
  movie = movie.with(frames, movie.X(validX), movie.Y(validY));
  movie.Info.tags = [movie.Info.tags {'registered'}];
  return
end

[h, w, ~] = size(movie);

%% Translate each frame in phase space
% dy, dy change across 3rd/time dimension
dx = single(reshape(dx, 1, 1, []));
dy = single(reshape(dy, 1, 1, []));
% fy changes along first dimension
fy = reshape(ifftshift((-fix(h/2):ceil(h/2) - 1)/h), [], 1);
% fx changes along second dimension
fx = reshape(ifftshift((-fix(w/2):ceil(w/2) - 1)/w), 1, []);
% nMsgChars = overfprintf(0, 'Translating...');
%translation in space domain is rotation in frequency domain
% i.e. need to rotate each coefficient by translation times component's freq
% bsxfun expands singleton dimensions as neccessary to match sizes of its
% array arguments. Same outcome as repmat along those dimension without the
% additional memory requirements (in theory)
movie = real(ifft2(... % fourier inverse
  fft2(movie).*exp(-1j*2*pi*(bsxfun(@plus,... % compute complex fourier coeff then rotate
  bsxfun(@times, dy, fy),...                % y rotation
  bsxfun(@times, dx, fx))))));              % x rotation

%% If requested clip or mask
if any(cell2mat(strfind(varargin, 'clip')) == 1)
  % clip frames to the maximum fully valid region
  dxMax = max(0, ceil(max(dx)));
  dxMin = min(0, floor(min(dx)));
  dyMax = max(0, ceil(max(dy)));
  dyMin = min(0, floor(min(dy)));
  validX = (1 + dxMax):(w + dxMin);
  validY = (1 + dyMax):(h + dyMin);
  movie = movie(validY,validX,:);
elseif any(cell2mat(strfind(varargin, 'missing')) == 1)
  % set non-fully valid region to NaN
  dxMax = max(0, ceil(max(dx)));
  dxMin = min(0, floor(min(dx)));
  dyMax = max(0, ceil(max(dy)));
  dyMin = min(0, floor(min(dy)));
  validX = (1 + dxMax):(w + dxMin);
  validY = (1 + dyMax):(h + dyMin);
%   invii = 1:h <= dyMax | 1:h > h + dyMin;
%   invjj = 1:w <= dxMax | 1:w > w + dxMin;
  movie(1:dyMax,:,:) = nan;
  movie((h + dyMin + 1):end,:,:) = nan;
  movie(:,1:dxMax,:) = nan;
  movie(:,(w + dxMin + 1):end,:) = nan;
else
  validX = 1:w;
  validY = 1:h;
end

% overfprintf(nMsgChars);

end
