# Supplementary material for: Rigbox: An Open-Source Toolbox for Probing Neurons and Behavior
Source: eNeuro. 2020 Jul 9;7(4):ENEURO.0406-19.2020. doi: 10.1523/ENEURO.0406-19.2020 (PMC7363478; doi:10.1523/ENEURO.0406-19.2020)
Supplement: Extended Data 1 — We recommend looking at and downloading the code directly from the github repository, at https://github.com/cortex-lab/Rigbox. Download Extended Data 1, ZIP file. [file enu-eN-OTM-0406-19-s02.zip › Rigbox-master-2020-05-18/Rigbox-master/cb-tools/burgbox/+img/translateFrame.m]

function frame = translateFrame(fftframe, dx, dy)


[h, w] = size(fftframe);

% fy changes along first dimension
fy = reshape(ifftshift((-fix(h/2):ceil(h/2) - 1)/h), [], 1);
% fx changes along second dimension
fx = reshape(ifftshift((-fix(w/2):ceil(w/2) - 1)/w), 1, []);
%translation in space domain is rotation in frequency domain
% i.e. need to rotate each coefficient by translation times component's freq
% bsxfun expands singleton dimensions as neccessary to match sizes of its
% array arguments. Same outcome as repmat along those dimension without the
% additional memory requirements (in theory)

% compute complex fourier coeff then rotate
frame = abs(ifft2(... % fourier inverse
  fftframe.*exp(-1j*2*pi*(bsxfun(@plus, dy*fy, dx*fx)))));
  

end
