# Supplementary material for: Rigbox: An Open-Source Toolbox for Probing Neurons and Behavior
Source: eNeuro. 2020 Jul 9;7(4):ENEURO.0406-19.2020. doi: 10.1523/ENEURO.0406-19.2020 (PMC7363478; doi:10.1523/ENEURO.0406-19.2020)
Supplement: Extended Data 1 — We recommend looking at and downloading the code directly from the github repository, at https://github.com/cortex-lab/Rigbox. Download Extended Data 1, ZIP file. [file enu-eN-OTM-0406-19-s02.zip › Rigbox-master-2020-05-18/Rigbox-master/cb-tools/burgbox/+io/daqSessionChannelDirections.m]

function dirs = daqSessionChannelDirections(session)
% Returns a cell array of directions for all channels in a given session
%   IO.DAQSESSIONCHANNELDIRECTIONS(session) finds all the channels
%   assosiated with a given session and returns the direction of each one
%   in a cell array
%
%   See HW.DAQROTARYENCODER and HW.TIMELINE for usage examples
%
% Part of Rigbox
% CB created

channels = session.Channels;
dirs = cell(size(channels));
for i = 1:length(channels)
  c = channels(i);
  if isa(c, 'daq.DigitalChannel')
    dirs{i} = c.Direction;      
  elseif isa(c, 'daq.CounterInputChannel') || isa(c, 'daq.AnalogInputChannel')
    dirs{i} = 'Input';
  else
    dirs{i} = 'Output';
  end
end
end
