# Supplementary material for: Rigbox: An Open-Source Toolbox for Probing Neurons and Behavior
Source: eNeuro. 2020 Jul 9;7(4):ENEURO.0406-19.2020. doi: 10.1523/ENEURO.0406-19.2020 (PMC7363478; doi:10.1523/ENEURO.0406-19.2020)
Supplement: Extended Data 1 — We recommend looking at and downloading the code directly from the github repository, at https://github.com/cortex-lab/Rigbox. Download Extended Data 1, ZIP file. [file enu-eN-OTM-0406-19-s02.zip › Rigbox-master-2020-05-18/Rigbox-master/cb-tools/burgbox/+io/DummyCommunicator.m]

classdef DummyCommunicator < io.Communicator
  %IO.DUMMYCOMMUNICATOR io.Communicator implementation that does nothing
  %   Placeholder io.Communicator for things that expect one. i.e. this
  %   does nothing when send is called, and returns nothing when receive is
  %   called.
  %
  % Part of Burgbox

  % 2013-03 CB created  
  
  properties
    EventMode = 'off'
  end
  
  properties (SetAccess = protected)
    IsMessageAvailable = false
  end
  
  properties (Constant)
    DefaultListenPort = []
  end
  
  methods
    function send(obj, msgId, data)
      % do nothing
    end
    
    function [msgId, data, host] = receive(obj, within)
      % do nothing
      msgId = [];
      data = [];
      host = [];
    end
    
    function open(obj)
      %do nothing
    end
    
    function close(obj)
      % do nothing
    end
  end
  
end
