# Supplementary material for: Rigbox: An Open-Source Toolbox for Probing Neurons and Behavior
Source: eNeuro. 2020 Jul 9;7(4):ENEURO.0406-19.2020. doi: 10.1523/ENEURO.0406-19.2020 (PMC7363478; doi:10.1523/ENEURO.0406-19.2020)
Supplement: Extended Data 1 — We recommend looking at and downloading the code directly from the github repository, at https://github.com/cortex-lab/Rigbox. Download Extended Data 1, ZIP file. [file enu-eN-OTM-0406-19-s02.zip › Rigbox-master-2020-05-18/Rigbox-master/cb-tools/burgbox/+io/MessageReceived.m]

classdef MessageReceived < event.EventData
  %IO.MESSAGERECEIVED TODO
  %   Detailed explanation goes here
  
  properties
    Id %Id string of the message
    Data %Abritrary data in the message
    Sender %The sender of the message
  end
  
  methods
    function obj = MessageReceived(id, data, sender)
      obj.Id = id;
      obj.Data = data;
      obj.Sender = sender;
    end
  end
  
end
