# Supplementary material for: Rigbox: An Open-Source Toolbox for Probing Neurons and Behavior
Source: eNeuro. 2020 Jul 9;7(4):ENEURO.0406-19.2020. doi: 10.1523/ENEURO.0406-19.2020 (PMC7363478; doi:10.1523/ENEURO.0406-19.2020)
Supplement: Extended Data 1 — We recommend looking at and downloading the code directly from the github repository, at https://github.com/cortex-lab/Rigbox. Download Extended Data 1, ZIP file. [file enu-eN-OTM-0406-19-s02.zip › Rigbox-master-2020-05-18/Rigbox-master/cb-tools/burgbox/+vis/sigEdgeDisc.m]

function im = sigEdgeDisc(xx, yy, radius, border)
%UNTITLED Summary of this function goes here
%   Detailed explanation goes here

[xx, yy] = meshgrid(xx, yy);

dd = sqrt(xx.^2 + yy.^2);
im = taper(dd) + taper(-dd) - 1;


  function y = taper(x)
    y = -2*(x - radius*(1 - 0.5*border))./(radius*border);
    y = 0.5*(erf(y) + 1);
  end

end
