# Supplementary material for: Rigbox: An Open-Source Toolbox for Probing Neurons and Behavior
Source: eNeuro. 2020 Jul 9;7(4):ENEURO.0406-19.2020. doi: 10.1523/ENEURO.0406-19.2020 (PMC7363478; doi:10.1523/ENEURO.0406-19.2020)
Supplement: Extended Data 1 — We recommend looking at and downloading the code directly from the github repository, at https://github.com/cortex-lab/Rigbox. Download Extended Data 1, ZIP file. [file enu-eN-OTM-0406-19-s02.zip › Rigbox-master-2020-05-18/Rigbox-master/cb-tools/burgbox/catStructs.m]

function s = catStructs(cellOfStructs, missingValue)
%CATSTRUCTS Concatenates different structures into one structure array
%   s = catStructs(cellOfStructs, [missingValue])
%
%   Returns a non-scalar structure made from concatinating the structures
%   in `cellOfStructs` and optionally replacing any missing values. NB: all
%   empty values in the output struct are replaced by `missingValue`,
%   including ones present in the original input.
%
% See also MERGESTRUCTS

% 2013-11 CB created

if nargin < 2
  %the default for setting missing values is empty, []
  missingValue = [];
end
fields = unique(cellflat(mapToCell(@fieldnames, cellOfStructs)));

  function t = valueTable(s)
    if ~isrow(s)
      s = reshape(s, 1, []);
    end
    t =  mapToCell(@(f) pick(s, f, 'cell', 'def', missingValue), fields);
    t = vertcat(t{:});
  end

values = mapToCell(@valueTable, cellOfStructs);
values = horzcat(values{:});

if numel(values) > 0
  s = cell2struct(values, fields);
else
  s = struct([]);
end

end
