# Supplementary material for: Rigbox: An Open-Source Toolbox for Probing Neurons and Behavior
Source: eNeuro. 2020 Jul 9;7(4):ENEURO.0406-19.2020. doi: 10.1523/ENEURO.0406-19.2020 (PMC7363478; doi:10.1523/ENEURO.0406-19.2020)
Supplement: Extended Data 1 — We recommend looking at and downloading the code directly from the github repository, at https://github.com/cortex-lab/Rigbox. Download Extended Data 1, ZIP file. [file enu-eN-OTM-0406-19-s02.zip › Rigbox-master-2020-05-18/Rigbox-master/cb-tools/burgbox/cellflat.m]

function flat = cellflat(c)
%cellflat Eliminates nesting from nested cell arrays
%   flat = cellflat(C) returns all elements from cell array `C`, including
%   those nested within further cell arrays (etc) in a single flat cell
%   array.  NB: Cells always returned as a column array.
%
% Part of Burgbox

% 2013-02 CB created

flat = {};

for i = 1:numel(c)
  elem = c{i};
  if iscell(elem)
    elem = cellflat(elem); % recursive call
  end
  if isempty(elem)
    elem = {elem};
  end
  flat = [flat; ensureCell(elem)];
end

end
