# Supplementary material for: Rigbox: An Open-Source Toolbox for Probing Neurons and Behavior
Source: eNeuro. 2020 Jul 9;7(4):ENEURO.0406-19.2020. doi: 10.1523/ENEURO.0406-19.2020 (PMC7363478; doi:10.1523/ENEURO.0406-19.2020)
Supplement: Extended Data 1 — We recommend looking at and downloading the code directly from the github repository, at https://github.com/cortex-lab/Rigbox. Download Extended Data 1, ZIP file. [file enu-eN-OTM-0406-19-s02.zip › Rigbox-master-2020-05-18/Rigbox-master/cb-tools/burgbox/cellsprintf.m]

function strarr = cellsprintf(formatSpec, varargin)
%CELLSPRINTF Generate formatted cell string array from cell array inputs
%   strArr = CELLSPRINTF(FORMATESPEC, C1, ...)
%
% Part of Burgbox

strarr = mapToCell(@(varargin) sprintf(formatSpec, varargin{:}), varargin{:});

end
