# Supplementary material for: Rigbox: An Open-Source Toolbox for Probing Neurons and Behavior
Source: eNeuro. 2020 Jul 9;7(4):ENEURO.0406-19.2020. doi: 10.1523/ENEURO.0406-19.2020 (PMC7363478; doi:10.1523/ENEURO.0406-19.2020)
Supplement: Extended Data 1 — We recommend looking at and downloading the code directly from the github repository, at https://github.com/cortex-lab/Rigbox. Download Extended Data 1, ZIP file. [file enu-eN-OTM-0406-19-s02.zip › Rigbox-master-2020-05-18/Rigbox-master/cb-tools/burgbox/cellstr2double.m]

function X = cellstr2double(C)
%CELLSTR2DOUBLE Faster version of MATLAB's str2double
%   X = CELLSTR2DOUBLE(C) converts string elements of 'C' from real scalar
%   values to an array of correpsonding numbers.
%
% Does a very similar job to MATLAB's str2double but much, much faster for
% large cell arrays.
%
% Part of Burgbox

% 2014-01 CB created

C = ensureCell(C);
X = reshape(sscanf(sprintf('%s#', C{:}), '%g#'), size(C)) ;

end
