# Supplementary material for: Rigbox: An Open-Source Toolbox for Probing Neurons and Behavior
Source: eNeuro. 2020 Jul 9;7(4):ENEURO.0406-19.2020. doi: 10.1523/ENEURO.0406-19.2020 (PMC7363478; doi:10.1523/ENEURO.0406-19.2020)
Supplement: Extended Data 1 — We recommend looking at and downloading the code directly from the github repository, at https://github.com/cortex-lab/Rigbox. Download Extended Data 1, ZIP file. [file enu-eN-OTM-0406-19-s02.zip › Rigbox-master-2020-05-18/Rigbox-master/cb-tools/burgbox/elementByName.m]

function idx = elementByName(arr, name)
%ELEMENTBYNAME Index of named struct element
%   ELEMENTBYNAME(arr, name) Returns the index of the struct element in the
%   struct array 'arr' with the name field set to 'name'
%
% Part of Burgbox

% 2014-02 CB created

idx = find(strcmp({arr.name}, name));

end
