# Supplementary material for: Rigbox: An Open-Source Toolbox for Probing Neurons and Behavior
Source: eNeuro. 2020 Jul 9;7(4):ENEURO.0406-19.2020. doi: 10.1523/ENEURO.0406-19.2020 (PMC7363478; doi:10.1523/ENEURO.0406-19.2020)
Supplement: Extended Data 1 — We recommend looking at and downloading the code directly from the github repository, at https://github.com/cortex-lab/Rigbox. Download Extended Data 1, ZIP file. [file enu-eN-OTM-0406-19-s02.zip › Rigbox-master-2020-05-18/Rigbox-master/cb-tools/burgbox/emptyElems.m]

function b = emptyElems(C)
%EMPTYELEMS Which elements of a cell array are empty
%   b = EMPTYELEMS(C) returns a logical array 'b' the same shape as 'C'
%   with each value true when the corresponding element is empty, false
%   otherwise.
% 
% See also ISMISSING, RMEMPTY
%
% Part of burgbox

b = cellfun(@isempty, C);

end
