# Supplementary material for: Rigbox: An Open-Source Toolbox for Probing Neurons and Behavior
Source: eNeuro. 2020 Jul 9;7(4):ENEURO.0406-19.2020. doi: 10.1523/ENEURO.0406-19.2020 (PMC7363478; doi:10.1523/ENEURO.0406-19.2020)
Supplement: Extended Data 1 — We recommend looking at and downloading the code directly from the github repository, at https://github.com/cortex-lab/Rigbox. Download Extended Data 1, ZIP file. [file enu-eN-OTM-0406-19-s02.zip › Rigbox-master-2020-05-18/Rigbox-master/cb-tools/burgbox/ensureCell.m]

function [a, wrapped] = ensureCell(a)
%ENSURECELL If arg not already a cell array, wrap it in one
%   Detailed explanation goes here

if ~iscell(a)
  a = {a};
  wrapped = true;
else
  wrapped = false;
end

end
