# Supplementary material for: Rigbox: An Open-Source Toolbox for Probing Neurons and Behavior
Source: eNeuro. 2020 Jul 9;7(4):ENEURO.0406-19.2020. doi: 10.1523/ENEURO.0406-19.2020 (PMC7363478; doi:10.1523/ENEURO.0406-19.2020)
Supplement: Extended Data 1 — We recommend looking at and downloading the code directly from the github repository, at https://github.com/cortex-lab/Rigbox. Download Extended Data 1, ZIP file. [file enu-eN-OTM-0406-19-s02.zip › Rigbox-master-2020-05-18/Rigbox-master/cb-tools/burgbox/fileFunction.m]

function f = fileFunction(path, mfile)
%FILEFUNCTION Creates a function handle and adds it too the MATLAB paths
%   Outputs a function handle to the function 'call', which itself contains
%   the input function path as a variable.  This function when called, adds
%   the function to the MATLAB paths and then evaluates the function once,
%   before restoring the previous MATLAB paths.
%
%   This is useful for one-shot function calls that are not in the MATLAB
%   search path.  Used by Signals to execute experiment definition files.
%
% Part of Burgbox

if nargin < 2
  [path, mfile] = fileparts(path);
else
  [~, mfile] = fileparts(mfile);
end

f = @call;

  function varargout = call(varargin)
    addpath(path);
    try
      f = str2func(['@' mfile]);
      [varargout{1:nargout}] = f(varargin{:});
    catch ex
      rmpath(path);
      rethrow(ex);
    end
    rmpath(path);
  end

end
